# Supplementary material for: Sustainable resource optimization for tomato cultivation in a rooftop greenhouse: an 8-year case study
Source: Agron Sustain Dev. 2026 Jun 23;46(4):49. doi: 10.1007/s13593-026-01118-6 (PMC13291085; doi:10.1007/s13593-026-01118-6)
Supplement: Supplementary file 2 — Supplementary Material 2 (XLSX 134 KB) [file 13593_2026_1118_MOESM2_ESM.xlsx]

## Sheet: Extra_results
		Experiment	Yield (Kg)	Yield (Kg m-2)	Yield (Kg plant-1)	Yield (g plant-1 day-1)	Indoor radiation (MJ m-2)	Outdoor radiation (MJ m-2)	Water use (L)	Light Use Efficiency (g mol-1)	Temperature (°C)	Relative humidity (%)	Energy consumption (kWh kg-1)	Density (plant m-2)	Description	Objectives
		15-C	1290.4	20.3	7.5	45.5	1691.5	3321.8	82168.8	5.94	22.9 ± 3.6	52.9 ± 9.6	0.122285	2.69	171 plants were grown with a density of three plants per substrate bag in an open hydroponic system.	Test the yield, water and nutrient flows of the system during three different campaigns, with one of them set during the Fall-Winter period.
		15-FW	371.1	5.8	2.2	12.9	45.3	96.8	43981.7	27.8	18.4 ± 3.7	57.9 ± 10.0	0.424899	2.69	171 plants of Tomawak cv. were grown with a density of three plants per substrate bag in an open hydroponic system.
		16-C	885.6	13.9	5.2	35.1	1491.9	3069	42437	4.61	21.9 ± 2.1	53.4 ± 8.0	0.369788	2.69	171 plants were grown with a density of three plants per substrate bag in an open hydroponic system.
		17-C	1447.1	22.8	8.5	45.2	1649	3491.9	63158	6.85	21.5 ± 3.5	55.8 ± 9.5	0.121608	2.69	171 plants were grown with a density of three plants per perlite bag in an open hydroponic system. A total of 6 different nutrient solutions were employed during this experiment.	Optimization of the tomato cultivation set during a longer growth period.
		18-C	1073.7	16.2	6.3	32.1	1343.7	3236.8	77798.9	5.97	19.4 ± 5.2	61.6 ± 10.1	0.174254	2.69	171 plants were grown with a density of three plants per substrate bag in an open hydroponic system.	Comparison of yield and environmental impact of an open-hydroponic system (18-C), with a closed system that presented water and nutrient saving techniques (19-RC, 19-RR).
		19-RC	568.9	17	6.3	31.3	1658.5	3816.1	33891.6	5.08	20.7 ± 3.1	53.8 ± 10.7	0.174995	2.69	90 plants were grown with a density of three plants per substrate bag in a closed hydroponic system, where 30% of the leachates were used to irrigate the crops.
		19-RR	449.1	14.9	6.2	30.8	1658.5	3816.1	30502.4	4.45	20.7 ± 3.1	53.8 ± 10.7	0.19941	2.69	81 plants were grown with a density of three plants per substrate bag in a closed hydroponic system, where 30% of the leachates were used to irrigate the crops and water inputs were reduced by 15%.
		20-C	443	13.3	4.9	31	1307.6	3194.4	19826.3	5.04	21.0 ± 2.6	60.3 ± 10.1	0.173841	2.69	90 plants were grown with a density of three plants per substrate bag in an open hydroponic system.	Comparison of yield and environmental impact of an open-hydroponic system (20-C), with a closed system that presented water saving techniques based on an irrigation scheme (20-IS).
		20-IS	380.9	12.7	4.7	29.7	1307.6	3194.4	14984.9	4.81	21.0 ± 2.6	60.3 ± 10.1	0.180551	2.69	81 plants were grown with a density of three plants per substrate bag in a closed hydroponic system, where a reduced irrigation scheme was used to save water.
		20-IE	64.1	19.2	3.6	24.7	1225.1 -	0	2112.8	7.76	21.0 ± 1.4	75 ± 10	19.7	5.4	18 plants were grown with LED lights in an indoor room, with a density of three plants per bag in an open hydroponic system. Humidity, temperature, CO2 concentration and light intensity where maintained stable throughout the experiment. Plants were irradiated by red, blue, green and far-red light with variable intensities during the cycle.	Compare the inputs (water, nutrients and energy) and outputs (yield and leachate discharge) of a cycle grown in an indoor environment with the results of the experiment set in the i-RTG during the same months.
		21-L	202.7	9.1	3.4	26.6	1103.7 + 565.2	2832.8	12186	2.7	22.4 ± 23	61 ± 14	7.96419	2.69	60 plants of Siranzo cv. were grown with a density of three plants per substrate bag in an open hydroponic system. Three different treatments with red, blue and far-red lights were used to increase the radiation.	Adoption of supplemental LED lighting to increase the radiation and overcome shading effects of the rooftop greenhouse structure.
		21-S	72.9	6.5	2.4	18.8	1103.7	2832.8	6093	2.92	22.4 ± 23	61 ± 14	0.181107	2.69	30 plants of Siranzo cv. were grown with a density of three plants per substrate bag in an open hydroponic system.
		21-G	312.9	10.4	3.9	30.5	1103.7	2832.8	17420	4.67	22.4 ± 23	61 ± 14	0.2871	2.69	81 plants of Gigawak cv. were grown with a density of three plants per substrate bag in an open hydroponic system.
		22-CA	121.2	7.2	4	31.3	1122.6	2832.2	15339.9	3.18	22.4 ± 3.6	54.5 ± 9.8	0.320477	1.79	30 plants of Arawak cv. were grown with a complete mineral fertilization in an open hydroponic system. The density was of two plants per substrate bag.	Experimental trial to understand the optimal dose of struvite and test a different, local variety.
		22-CR	36.5	3.3	1.8	14.1	1122.6	2832.2	10226.6	1.46	22.4 ± 3.6	54.5 ± 9.8	0.70944	1.79	20 plants of Rosa de Cadiz cv. were grown with a complete mineral fertilization in an open hydroponic system. The density was of two plants per substrate bag.
		22-EA	33.1	2.3	1.3	10.2	1122.6	2832.2	6406.8	1.01	22.4 ± 3.6	54.5 ± 9.8	1.02718	1.79	26 plants of Arawak cv. were grown substituting P, Mg and part of N with 140 g of struvite per plant in an open hydroponics system. Density was of two plants per substrate bag in an open hydroponic system.
		22-ER	9.1	0.9	0.5	3.9	1122.6	2832.2	4435.4	0.4	22.4 ± 3.6	54.5 ± 9.8	2.60723	1.79	18 plants of Rosa de Cadiz cv. were grown substituting P, Mg and part of N with 140 g of struvite per plant in an open hydroponics system. Density was of two plants per substrate bag.
		23-CA	186.3	12.9	7.1	49	1461.5	3146.9	8141.1	4.37	22.3 ± 2.8	58.7 ± 11.1	0.510313	1.79	26 plants of Arawak cv. were grown with a complete mineral fertilization in an open hydroponic system. The density was of two plants per substrate bag.	Environmental assessment of struvite fertilization and its effect on yield and quality of two tomato varieties.
		23-CM	155.7	9.5	5.2	35.9	1461.5	3146.9	9393.6	3.22	22.3 ± 2.8	58.7 ± 11.1	0.655136	1.79	30 plants of Montgrí cv. were grown with a complete mineral fertilization in an open hydroponic system. The density was of two plants per substrate bag.
		23-EA	197.9	12.7	7.1	49	1461.5	3146.9	9688.1	4.3	22.3 ± 2.8	58.7 ± 11.1	0.455312	1.79	28 plants of Arawak cv. were grown substituting P, Mg and part of N with 100 g of struvite per plant in an open hydroponics system. Density was of two plants per substrate bag.
		23-EM	158.1	9.7	5.3	36.6	1461.5	3146.9	10804.7	3.29	22.3 ± 2.8	58.7 ± 11.1	0.656725	1.79	30 plants of Montgrí cv. were grown substituting P, Mg and part of N with 100 g of struvite per plant in an open hydroponics system. Density was of two plants per substrate bag.

## Sheet: Life_cycle_impact_assessment
	Crop cycle	Global warming (kg CO2 eq)	Terrestrial acidification (kg SO2 eq)	Freshwater eutrophication (kg P eq)	Marine eutrophication (kg N eq)	Ecotoxicity (kg 1,4-DCB eq)	Fossil resource scarcity (kg oil eq)	Kg	N. of plants
	15-C	1.16897	0.00309621	0.000354713	0.00154001	28.1392	0.183302	1290.4	171
	15-FW	1.73644	0.00684805	0.00109179	0.00237943	89.0208	0.478186	371.1	171
	16-C	1.44248	0.00608218	0.000793252	0.00142513	50.2545	0.401852	885.6	171
	17-C	0.544146	0.00230949	0.000314843	0.00045629	25.9596	0.150025	1447.1	171
	18-C	0.94519	0.00384859	0.000521958	0.000443559	37.3028	0.249282	1073.7	171
	19-RC	0.975514	0.00372678	0.000505046	6.16497e-05	38.4761	0.262572	568.9	90
	19-RR	1.26619	0.00425361	0.000571778	7.13676e-05	44.7963	0.301724	449.1	81
	20-C	0.979796	0.00422039	0.000529318	0.000579872	38.3003	0.252453	443	90
	20-IS	0.954427	0.00414017	0.000533541	0.000253083	39.7145	0.253974	380.9	81
	20-IE	7.06589	0.0286473	0.0065899	0.00108295	57.1808	1.98078	64.1	18
	21-L	3.71037	0.015179	0.00312726	0.000523353	63.8792	1.01037	207.7	60
	21-S	1.50288	0.00637294	0.000832627	0.000469822	61.4081	0.384948	312.9	81
	21-G	1.13142	0.00463216	0.000601952	0.00030699	41.5034	0.307553	72.9	30
	22-CA	2.25909	0.00944364	0.0011109	0.000414156	76.2633	0.623389	121.2	30
	22-CR	3.8428	0.0170163	0.00197186	0.000845692	151.106	0.9725	36.5	20
	22-EA	4.75924	0.0179109	0.00263137	0.000646245	206.997	1.23439	33.1	26
	22-ER	12.0469	0.0452942	0.0066464	0.00162972	522.015	3.1212	9.1	18
	23-CA	1.03098	0.00417793	0.000614024	0.000173149	39.5008	0.271078	186.3	26
	23-CM	1.59492	0.00611091	0.00086461	0.00023818	53.5478	0.43463	197.9	28
	23-EA	0.942449	0.00388459	0.000565171	6.07337e-05	35.139	0.247754	155.7	30
	23-EM	1.59214	0.00611284	0.000842527	0.000211	53.0365	0.433677	158.1	30
	Crop cycle	Global warming (kg CO2 eq)	Terrestrial acidification (kg SO2 eq)	Freshwater eutrophication (kg P eq)	Marine eutrophication (kg N eq)	Ecotoxicity (kg 1,4-DCB eq)	Fossil resource scarcity (kg oil eq)	Kg	N. of plants
	15-C	1.16878	0.00309573	0.000354686	0.00154	28.1367	0.183246
	15-FW	1.73577	0.00684629	0.00109169	0.00237942	89.0119	0.477984
	16-C	1.44191	0.00608066	0.000793166	0.00142512	50.2468	0.401677
	17-C	0.543959	0.002309	0.000314815	0.000456287	25.9571	0.149967
	18-C	0.944496	0.00384788	0.000521917	0.000443554	37.2992	0.249199
	19-RC	0.975525	0.00372678	0.000505068	6.16568e-05	38.5445	0.262572
	19-RR	1.26621	0.00425362	0.000571803	7.13757e-05	44.7964	0.301724
	20-C	0.979526	0.00421968	0.000529278	0.000579867	38.2967	0.252371
	20-IM	0.954438	0.00360727	0.000508604	5.99769e-05	39.7146	0.253974
	20-IE	7.06549	0.0286463	0.00658984	0.00108294	9.62026	1.98065
	21-L	3.71005	0.0151781	0.00312721	0.000523347	45.1226	1.01028
	21-S	1.50288	0.00637294	0.000832627	0.000469822	61.4081	0.384948
	21-G	1.13142	0.00463216	0.000601952	0.00030699	41.5034	0.307553
	22-CA	2.25861	0.00944236	0.00111083	0.000414148	76.2568	0.623241
	22-CR	3.8428	0.0170163	0.00197186	0.000845692	151.106	0.9725
	22-EA	4.73976	0.0181085	0.0023855	0.000561647	206.851	1.24142
	22-ER	12.0469	0.0452942	0.0066464	0.00162972	522.015	3.1212
	23-CA	1.17293	0.00474893	0.000751141	0.000183178	39.718	0.310688
	23-CM	1.53185	0.0058991	0.000838067	0.000234305	52.5706	0.412459
	23-EA	1.05334	0.00472652	0.000668041	5.87399e-05	35.0824	0.277975
	23-EM	1.62432	0.00612107	0.000905257	0.00023125	53.117	0.434135

## Sheet: Inventory_rooftop_greenhouse
Categories	Element	Simapro input (Ecoinvent 3.10)	Unit	15-C	15-FW	16-C	17-C	18-C	19-RC	19-RR	20-C	20-IS	21-L	21-S	21-G	22-CA	22-CR	22-EA	22-ER	23-CA	23-EA	23-CM	23-EM	Comment
RTG structure	Structure (steel)	Steel, low-alloyed {GLO}| market for steel, low-alloyed | Cut-off, U	kg	0.0380119	0.136984	0.0496821	0.0386188	0.0542663	0.0552985	0.0630123	0.0558123	0.0584008	0.0658782	0.0915879	0.057594	0.100215	0.221845	0.317287	0.799498	0.0568256	0.0496613	0.0728662	0.0717601	Non-recycled + scrap steel (market)
		Section bar rolling, steel {GLO}| market for section bar rolling, steel | Cut-off, U	kg	0.0380119	0.136984	0.118559	0.0386188	0.0542663	0.0552985	0.0630123	0.0558123	0.0584008	0.0658782	0.0915879	0.057594	0.100215	0.221845	0.317287	0.799498	0.0568256	0.0496613	0.0728662	0.0717601	Section bar steel manufacturing
		Zinc coat, pieces {GLO}| market for zinc coat, pieces | Cut-off, U	m2	0.00137688	0.00496187	0.00429449	0.00139886	0.00196565	0.00200303	0.00228245	0.00202165	0.00211541	0.00238625	0.00331752	0.00208618	0.00363	0.00803572	0.0114928	0.0289596	0.00205835	0.00179884	0.00263938	0.00259931	Zinc coat, coils for galvanized steel
		Transport, freight, lorry >32 metric ton, EURO5 {RER}| market for transport, freight, lorry >32 metric ton, EURO5 | Cut-off, U	tkm	0.00364914	0.0131505	0.0113817	0.0037074	0.00520957	0.00530865	0.00604918	0.00535798	0.00560648	0.00632431	0.00879244	0.00552902	0.0096206	0.0212971	0.0304595	0.0767518	0.00545526	0.00476748	0.00699516	0.00688897	Transport lorry from Martorell, Espanya
		Electricity, low voltage {RER}| market group for electricity, low voltage | Cut-off, U	kWh	0.00132852	0.0047876	0.00414365	0.00134973	0.00189661	0.00193268	0.00220228	0.00195064	0.00204111	0.00230244	0.003201	0.00201291	0.0035025	0.00775348	0.0110892	0.0279425	0.00198606	0.00173566	0.00254667	0.00250801	Machinery for construction / deconstruction (1/2): tower crane
		Electricity, low voltage {RER}| market group for electricity, low voltage | Cut-off, U	kWh	0.00856409	0.0308626	0.0267115	0.00870081	0.0122262	0.0124587	0.0141967	0.0125745	0.0131577	0.0148424	0.0206347	0.0129759	0.0225784	0.0499817	0.0714847	0.180127	0.0128028	0.0111887	0.0164168	0.0161675	Machinery for construction / deconstruction (1/2): Scissor platform
		Transport, freight, lorry 16-32 metric ton, EURO5 {RER}| market for transport, freight, lorry 16-32 metric ton, EURO5 | Cut-off, U	tkm	0.00133042	0.00479445	0.00414958	0.00135166	0.00189932	0.00193545	0.00220543	0.00195343	0.00204403	0.00230574	0.00320558	0.00201579	0.00350751	0.00776457	0.011105	0.0279824	0.0019889	0.00173814	0.00255032	0.0025116	End of life: transport lorry to recycling
	Foundation (concrete)	Concrete, 30MPa {RoW}| market for concrete, 30MPa | Cut-off, U	m3	4.03631e-06	1.45457e-05	1.25893e-05	4.10074e-06	5.76228e-06	5.87188e-06	6.69098e-06	5.92645e-06	6.2013e-06	6.99529e-06	9.72528e-06	6.11563e-06	1.06413e-05	2.35567e-05	3.36912e-05	8.48949e-05	6.03405e-06	5.2733e-06	7.73732e-06	7.61986e-06	In m3: Unreinforced concrete production, with cement CEM II/A
		Transport, freight, lorry >32 metric ton, EURO5 {RER}| market for transport, freight, lorry >32 metric ton, EURO5 | Cut-off, U	tkm	0.00037134	0.00133821	0.00115821	0.000377268	0.00053013	0.000540213	0.00061557	0.000545233	0.00057052	0.000643567	0.000894726	0.000562638	0.000979001	0.00216721	0.00309959	0.00781033	0.000555132	0.000485143	0.000711833	0.000701027	Transport lorry from Barcelona, Espanya
		Electricity, low voltage {RER}| market group for electricity, low voltage | Cut-off, U	kWh	1.35306e-05	4.87605e-05	4.2202e-05	1.37466e-05	1.93165e-05	1.96839e-05	2.24297e-05	1.98668e-05	2.07881e-05	2.34498e-05	3.26013e-05	2.0501e-05	3.56721e-05	7.89672e-05	0.00011294	0.000284587	2.02275e-05	1.76773e-05	2.59372e-05	2.55435e-05	Machinery for construction / deconstruction (1/2): tower crane
		Transport, freight, lorry 16-32 metric ton, EURO5 {RER}| market for transport, freight, lorry 16-32 metric ton, EURO5 | Cut-off, U	tkm	0.000324923	0.00117093	0.00101344	0.00033011	0.000463864	0.000472687	0.000538624	0.000477079	0.000499205	0.000563121	0.000782885	0.000492308	0.000856626	0.00189631	0.00271214	0.00683404	0.000485741	0.0004245	0.000622854	0.000613399	End of life: transport lorry to recycling
	Curtains (LDPE)	Polyethylene, low density, granulate {GLO}| market for polyethylene, low density, granulate | Cut-off, U	kg	0.00341563	0.012309	0.0106534	0.00347016	0.0048762	0.00496894	0.00566209	0.00501512	0.00524771	0.0059196	0.00822979	0.00517521	0.00900496	0.0199343	0.0285104	0.0718403	0.00510617	0.0044624	0.00654752	0.00644813	Polyethylene, low density - LDPE
		Injection moulding {RER}| injection moulding | Cut-off, U	kg	0.00341563	0.012309	0.0106534	0.00347016	0.0048762	0.00496894	0.00566209	0.00501512	0.00524771	0.0059196	0.00822979	0.00517521	0.00900496	0.0199343	0.0285104	0.0718403	0.00510617	0.0044624	0.00654752	0.00644813	Injection moulding LDPE
		Transport, freight, lorry >32 metric ton, EURO5 {RER}| market for transport, freight, lorry >32 metric ton, EURO5 | Cut-off, U	tkm	0.000344979	0.00124321	0.00107599	0.000350486	0.000492496	0.000501863	0.000571871	0.000506527	0.000530018	0.00059788	0.000831209	0.000522696	0.000909501	0.00201336	0.00287955	0.00725587	0.000515723	0.000450703	0.0006613	0.000651261	Transport lorry from Tarragona, Spain
		Transport, freight, lorry 16-32 metric ton, EURO5 {RER}| market for transport, freight, lorry 16-32 metric ton, EURO5 | Cut-off, U	tkm	0.000119547	0.000430814	0.000372868	0.000121456	0.000170667	0.000173913	0.000198173	0.000175529	0.00018367	0.000207186	0.000288043	0.000181132	0.000315174	0.0006977	0.000997863	0.00251441	0.000178716	0.000156184	0.000229163	0.000225685	End of life: transport lorry to recycling
		Waste polyethylene, for recycling, unsorted {Europe without Switzerland}| market for waste polyethylene, for recycling, unsorted | Cut-off, U	kg	0.00341563	0.012309	0.0106534	0.00347016	0.0048762	0.00496894	0.00566209	0.00501512	0.00524771	0.0059196	0.00822979	0.00517521	0.00900496	0.0199343	0.0285104	0.0718403	0.00510617	0.0044624	0.00654752	0.00644813	Recycling
	Automation system for LDPE curtains	Aluminium, primary, ingot {IAI Area, EU27 & EFTA}| market for aluminium, primary, ingot | Cut-off, U	kg	0.000303308	0.00109304	0.00094602	0.00030815	0.000433006	0.000441242	0.000502793	0.000445342	0.000465996	0.000525661	0.000730805	0.000459559	0.000799641	0.00177016	0.00253172	0.00637942	0.000453428	0.000396261	0.00058142	0.000572594	Gearmotor: aluminium
		Polyethylene, high density, granulate, recycled {Europe without Switzerland}| market for polyethylene, high density, granulate, recycled | Cut-off, U	kg	0.000117498	0.000423428	0.000366476	0.000119373	0.000167741	0.000170932	0.000194776	0.00017252	0.000180521	0.000203634	0.000283105	0.000178027	0.000309771	0.000685739	0.000980757	0.00247131	0.000175652	0.000153507	0.000225235	0.000221816	Gearmotor: HDPE
		Aluminium, primary, ingot {IAI Area, EU27 & EFTA}| market for aluminium, primary, ingot | Cut-off, U	kg	0.000586504	0.0021136	0.00182931	0.000595868	0.000837302	0.000853227	0.000972248	0.000861156	0.000901094	0.00101647	0.00141315	0.000888645	0.00154626	0.00342295	0.00489557	0.0123358	0.000876791	0.000766248	0.00112429	0.00110722	Aluminium tube aux to gearmotor
		Section bar extrusion, aluminium {GLO}| market for section bar extrusion, aluminium | Cut-off, U	kg	0.000889812	0.00320663	0.00277533	0.000904018	0.00127031	0.00129447	0.00147504	0.0013065	0.00136709	0.00154213	0.00214396	0.0013482	0.0023459	0.00519312	0.00742729	0.0187153	0.00133022	0.00116251	0.00170571	0.00167982	Extrusion Aluminium
		Injection moulding {RER}| injection moulding | Cut-off, U	kg	0.000117498	0.000423428	0.000366476	0.000119373	0.000167741	0.000170932	0.000194776	0.00017252	0.000180521	0.000203634	0.000283105	0.000178027	0.000309771	0.000685739	0.000980757	0.00247131	0.000175652	0.000153507	0.000225235	0.000221816	Injection moulding
		Transport, freight, light commercial vehicle {RER}| market group for transport, freight, light commercial vehicle | Cut-off, U	tkm	0.000101738	0.000366636	0.000317323	0.000103362	0.000145243	0.000148006	0.000168652	0.000149381	0.000156309	0.000176322	0.000245133	0.000154149	0.000268223	0.000593765	0.000849213	0.00213984	0.000152093	0.000132918	0.000195025	0.000192065	Transport van from Tarragona, Spain
		Electricity, low voltage {RER}| market group for electricity, low voltage | Cut-off, U	kWh	0.00345241	0.0124415	0.0107681	0.00350753	0.00492871	0.00502246	0.00572306	0.00506913	0.00530422	0.00598335	0.00831842	0.00523094	0.00910194	0.020149	0.0288174	0.072614	0.00516116	0.00451046	0.00661803	0.00651757	Energy for system operation
		Transport, freight, light commercial vehicle {RER}| market group for transport, freight, light commercial vehicle | Cut-off, U	tkm	3.52558e-05	0.000127052	0.000109963	3.58187e-05	5.03317e-05	5.1289e-05	5.84436e-05	5.17656e-05	5.41664e-05	6.11017e-05	8.49472e-05	5.34181e-05	9.29485e-05	0.00020576	0.000294282	0.00074153	5.27055e-05	4.60606e-05	6.7583e-05	6.65571e-05	End of life: transport lorry to landfill
		Aluminium scrap, post-consumer, prepared for melting {Europe without Switzerland}| treatment of metal scrap, mixed, for recycling, unsorted, sorting | Cut-off, U	kg	0.000586504	0.0021136	0.00182931	0.000595868	0.000837302	0.000853227	0.000972248	0.000861156	0.000901094	0.00101647	0.00141315	0.000888645	0.00154626	0.00342295	0.00489557	0.0123358	0.000876791	0.000766248	0.00112429	0.00110722	Recycling aluminium tube
	Covering material (Polycarbonate)	Polycarbonate {RoW}| market for polycarbonate | Cut-off, U	kg	0.00819448	0.0295306	0.0255587	0.0083253	0.0116986	0.0119211	0.013584	0.0120318	0.0125898	0.0142018	0.0197442	0.0124159	0.0216039	0.0478246	0.0683996	0.172353	0.0122503	0.0107058	0.0157083	0.0154698	Polycarbonate
		Injection moulding {RER}| injection moulding | Cut-off, U	kg	0.00819448	0.0295306	0.0255587	0.0083253	0.0116986	0.0119211	0.013584	0.0120318	0.0125898	0.0142018	0.0197442	0.0124159	0.0216039	0.0478246	0.0683996	0.172353	0.0122503	0.0107058	0.0157083	0.0154698	Injection moulding Polycarbonate
		Transport, freight, sea, bulk carrier for dry goods {GLO}| market for transport, freight, sea, bulk carrier for dry goods | Cut-off, U	tkm	0.00826332	0.0297787	0.0257734	0.00839523	0.0117968	0.0120212	0.0136981	0.0121329	0.0126956	0.0143211	0.0199101	0.0125202	0.0217854	0.0482263	0.0689742	0.173801	0.0123532	0.0107957	0.0158402	0.0155997	Transoceanic freight ship from Doncaster, UK
		Transport, freight, lorry >32 metric ton, EURO5 {RER}| market for transport, freight, lorry >32 metric ton, EURO5 | Cut-off, U	tkm	0.00812647	0.0292855	0.0253465	0.0082562	0.0116015	0.0118221	0.0134712	0.011932	0.0124854	0.0140839	0.0195803	0.0123129	0.0214246	0.0474277	0.0678319	0.170923	0.0121486	0.010617	0.0155779	0.0153414	Transport lorry from Doncaster, UK
		Aluminium, primary, ingot {IAI Area, EU27 & EFTA}| market for aluminium, primary, ingot | Cut-off, U	kg	0.00163215	0.00588179	0.00509067	0.0016582	0.00233007	0.00237439	0.00270561	0.00239645	0.0025076	0.00282866	0.00393257	0.00247295	0.00430299	0.00952552	0.0136236	0.0343286	0.00243996	0.00213234	0.00312871	0.00308121	Aluminium for polycarbonate window frames
		Section bar extrusion, aluminium {GLO}| market for section bar extrusion, aluminium | Cut-off, U	kg	0.00163215	0.00588179	0.00509067	0.0016582	0.00233007	0.00237439	0.00270561	0.00239645	0.0025076	0.00282866	0.00393257	0.00247295	0.00430299	0.00952552	0.0136236	0.0343286	0.00243996	0.00213234	0.00312871	0.00308121	Extrusion Aluminium
		Transport, freight, light commercial vehicle {RER}| market group for transport, freight, light commercial vehicle | Cut-off, U	tkm	9.79287e-05	0.000352908	0.00030544	9.94921e-05	0.000139804	0.000142463	0.000162336	0.000143787	0.000150456	0.00016972	0.000235954	0.000148377	0.000258179	0.000571531	0.000817414	0.00205972	0.000146398	0.000127941	0.000187723	0.000184873	Transport light com.veh. from Unknown, Barcelona
		Electricity, low voltage {RER}| market group for electricity, low voltage | Cut-off, U	kWh	4.79377e-05	0.000172754	0.000149518	4.8703e-05	6.84365e-05	6.97382e-05	7.94663e-05	7.03862e-05	7.36506e-05	8.30805e-05	0.000115504	7.26331e-05	0.000126383	0.000279774	0.000400138	0.00100827	7.16642e-05	6.2629e-05	9.18933e-05	9.04983e-05	Machinery for construction: tower crane
		Electricity, low voltage {RER}| market group for electricity, low voltage | Cut-off, U	kWh	0.0131386	0.0473479	0.0409795	0.0133484	0.0187569	0.0191136	0.0217799	0.0192912	0.0201859	0.0227705	0.0316569	0.0199071	0.0346387	0.0766796	0.109669	0.276342	0.0196415	0.0171652	0.0251858	0.0248035	Machinery for construction / deconstruction (1/2): Scissor platform
		Electricity, low voltage {RER}| market group for electricity, low voltage | Cut-off, U	kWh	0.0351088	0.126522	0.109505	0.0356693	0.0501219	0.0510752	0.0581999	0.0515498	0.0539406	0.0608469	0.0845931	0.0531954	0.092561	0.204902	0.293055	0.738438	0.0524857	0.0458685	0.0673012	0.0662796	Machinery for construction / deconstruction (1/2): articulated boom
		Transport, freight, lorry 16-32 metric ton, EURO5 {RER}| market for transport, freight, lorry 16-32 metric ton, EURO5 | Cut-off, U	tkm	0.000343932	0.00123943	0.00107273	0.000349423	0.000491002	0.000500341	0.000570136	0.00050499	0.00052841	0.000596066	0.000828687	0.00052111	0.000906742	0.00200725	0.00287081	0.00723386	0.000514159	0.000449335	0.000659294	0.000649285	End of life: transport lorry to recycling
		Waste polyethylene, for recycling, unsorted {Europe without Switzerland}| market for waste polyethylene, for recycling, unsorted | Cut-off, U	kg	0.00819448	0.0295306	0.0255587	0.0083253	0.0116986	0.0119211	0.013584	0.0120318	0.0125898	0.0142018	0.0197442	0.0124159	0.0216039	0.0478246	0.0683996	0.172353	0.0122503	0.0107058	0.0157083	0.0154698	Recycling
	Thermal curtains (Polyester+Al)	Glass fibre reinforced plastic, polyester resin, hand lay-up {GLO}| market for glass fibre reinforced plastic, polyester resin, hand lay-up | Cut-off, U	kg	0.000341563	0.0012309	0.00106534	0.000347016	0.00048762	0.000496894	0.000566209	0.000501512	0.000524771	0.00059196	0.000822979	0.000517521	0.000900496	0.00199343	0.00285104	0.00718403	0.000510617	0.00044624	0.000654752	0.000644813	Polyester resin
		Injection moulding {RER}| injection moulding | Cut-off, U	kg	0.000341563	0.0012309	0.00106534	0.000347016	0.00048762	0.000496894	0.000566209	0.000501512	0.000524771	0.00059196	0.000822979	0.000517521	0.000900496	0.00199343	0.00285104	0.00718403	0.000510617	0.00044624	0.000654752	0.000644813	Injection moulding Polyester
		Transport, freight, lorry >32 metric ton, EURO5 {RER}| market for transport, freight, lorry >32 metric ton, EURO5 | Cut-off, U	tkm	0.000507904	0.00183034	0.00158416	0.000516012	0.00072509	0.000738882	0.000841952	0.000745748	0.000780334	0.000880245	0.00122377	0.000769554	0.00133904	0.00296423	0.00423949	0.0106827	0.000759287	0.000663559	0.000973617	0.000958837	Transport lorry from Hellevoetsluis, Països Baixos
		Transport, freight, lorry 16-32 metric ton, EURO5 {RER}| market for transport, freight, lorry 16-32 metric ton, EURO5 | Cut-off, U	tkm	1.19547e-05	4.30814e-05	3.72868e-05	1.21456e-05	1.70667e-05	1.73913e-05	1.98173e-05	1.75529e-05	1.8367e-05	2.07186e-05	2.88043e-05	1.81132e-05	3.15174e-05	6.977e-05	9.97863e-05	0.000251441	1.78716e-05	1.56184e-05	2.29163e-05	2.25685e-05	End of life: transport lorry to recycling
		Aluminium, primary, ingot {IAI Area, EU27 & EFTA}| market for aluminium, primary, ingot | Cut-off, U	kg	0.000341563	0.0012309	0.00106534	0.000347016	0.00048762	0.000496894	0.000566209	0.000501512	0.000524771	0.00059196	0.000822979	0.000517521	0.000900496	0.00199343	0.00285104	0.00718403	0.000510617	0.00044624	0.000654752	0.000644813	Aluminium, primary
		Impact extrusion of aluminium, 1 stroke {GLO}| market for impact extrusion of aluminium, 1 stroke | Cut-off, U	kg	0.000341563	0.0012309	0.00106534	0.000347016	0.00048762	0.000496894	0.000566209	0.000501512	0.000524771	0.00059196	0.000822979	0.000517521	0.000900496	0.00199343	0.00285104	0.00718403	0.000510617	0.00044624	0.000654752	0.000644813	Extrusion Aluminium
		Transport, freight, lorry >32 metric ton, EURO5 {RER}| market for transport, freight, lorry >32 metric ton, EURO5 | Cut-off, U	tkm	0.000507904	0.00183034	0.00158416	0.000516012	0.00072509	0.000738882	0.000841952	0.000745748	0.000780334	0.000880245	0.00122377	0.000769554	0.00133904	0.00296423	0.00423949	0.0106827	0.000759287	0.000663559	0.000973617	0.000958837	Transport lorry from Hellevoetsluis, Països Baixos
		Transport, freight, lorry 16-32 metric ton, EURO5 {RER}| market for transport, freight, lorry 16-32 metric ton, EURO5 | Cut-off, U	tkm	1.19547e-05	4.30814e-05	3.72868e-05	1.21456e-05	1.70667e-05	1.73913e-05	1.98173e-05	1.75529e-05	1.8367e-05	2.07186e-05	2.88043e-05	1.81132e-05	3.15174e-05	6.977e-05	9.97863e-05	0.000251441	1.78716e-05	1.56184e-05	2.29163e-05	2.25685e-05	End of life: transport lorry to recycling
	Automation system for thermal curtains	Cast iron {GLO}| market for cast iron | Cut-off, U	kg	0.000450548	0.00162365	0.00140526	0.00045774	0.000643208	0.000655442	0.000746873	0.000661532	0.000692213	0.000780841	0.00108557	0.00068265	0.00118782	0.00262948	0.00376074	0.00947629	0.000673543	0.000588625	0.000863669	0.000850558	Gearmotor: Cast iron
		Steel, chromium steel 18/8 {GLO}| market for steel, chromium steel 18/8 | Cut-off, U	kg	6.33731e-05	0.000228379	0.000197661	6.43848e-05	9.04722e-05	9.2193e-05	0.000105053	9.30497e-05	9.73651e-05	0.000109831	0.000152694	9.602e-05	0.000167077	0.000369858	0.000528977	0.00133291	9.47391e-05	8.27947e-05	0.000121482	0.000119638	Gearmotor: Steel
		Polyethylene, high density, granulate, recycled {Europe without Switzerland}| market for polyethylene, high density, granulate, recycled | Cut-off, U	kg	2.38218e-05	8.58472e-05	7.43005e-05	2.42021e-05	3.40083e-05	3.46552e-05	3.94894e-05	3.49772e-05	3.65994e-05	4.12854e-05	5.73975e-05	3.60938e-05	6.28039e-05	0.000139029	0.000198842	0.00050104	3.56123e-05	3.11224e-05	4.56648e-05	4.49716e-05	Gearmotor: HDPE
		Metal working, average for metal product manufacturing {RER}| metal working, average for metal product manufacturing | Cut-off, U	kg	0.000513921	0.00185203	0.00160292	0.000522125	0.00073368	0.000747635	0.000851926	0.000754582	0.000789578	0.000890673	0.00123827	0.00077867	0.0013549	0.00299934	0.00428971	0.0108092	0.000768282	0.00067142	0.00098515	0.000970196	Metal working
		Injection moulding {RER}| injection moulding | Cut-off, U	kg	2.38218e-05	8.58472e-05	7.43005e-05	2.42021e-05	3.40083e-05	3.46552e-05	3.94894e-05	3.49772e-05	3.65994e-05	4.12854e-05	5.73975e-05	3.60938e-05	6.28039e-05	0.000139029	0.000198842	0.00050104	3.56123e-05	3.11224e-05	4.56648e-05	4.49716e-05	Injection moulding
		Transport, freight, light commercial vehicle {RER}| market group for transport, freight, light commercial vehicle | Cut-off, U	tkm	3.22646e-05	0.000116272	0.000100633	3.27796e-05	4.60613e-05	4.69374e-05	5.34849e-05	4.73736e-05	4.95706e-05	5.59175e-05	7.77399e-05	4.88858e-05	8.50623e-05	0.000188302	0.000269313	0.000678615	4.82337e-05	4.21525e-05	6.18489e-05	6.091e-05	Transport light com.veh. from Unknown, Barcelona
		Electricity, low voltage {RER}| market group for electricity, low voltage | Cut-off, U	kWh	0.00191801	0.00691196	0.00598228	0.00194863	0.00273817	0.00279025	0.00317948	0.00281618	0.00294679	0.00332408	0.00462134	0.00290608	0.00505663	0.0111939	0.0160097	0.0403411	0.00286731	0.00250581	0.00367669	0.00362087	Energy for system operation
		Transport, freight, light commercial vehicle {RER}| market group for transport, freight, light commercial vehicle | Cut-off, U	tkm	1.8821e-05	6.78256e-05	5.87028e-05	1.91215e-05	2.68691e-05	2.73802e-05	3.11995e-05	2.76346e-05	2.89162e-05	3.26185e-05	4.53483e-05	2.85167e-05	4.96197e-05	0.000109843	0.000157099	0.000395859	2.81363e-05	2.4589e-05	3.60785e-05	3.55308e-05	End of life: transport light com.veh. to recycling / sanitary landfill
	Automation system for Greenhouse Windows	Steel, low-alloyed {GLO}| market for steel, low-alloyed | Cut-off, U	kg	0.00120059	0.0043266	0.00374466	0.00121976	0.00171398	0.00174658	0.00199022	0.00176281	0.00184457	0.00208074	0.00289277	0.00181908	0.00316524	0.00700689	0.0100214	0.0252518	0.00179482	0.00156853	0.00230145	0.00226651	Cold-formed steel for transmission in window mechanisms
		Section bar rolling, steel {GLO}| market for section bar rolling, steel | Cut-off, U	kg	0.00120059	0.0043266	0.00374466	0.00121976	0.00171398	0.00174658	0.00199022	0.00176281	0.00184457	0.00208074	0.00289277	0.00181908	0.00316524	0.00700689	0.0100214	0.0252518	0.00179482	0.00156853	0.00230145	0.00226651	Section bar steel manufacturing
		Steel, low-alloyed {GLO}| market for steel, low-alloyed | Cut-off, U	kg	0.00107478	0.00387322	0.00335226	0.00109194	0.00153438	0.00156356	0.00178167	0.00157809	0.00165128	0.0018627	0.00258964	0.00162847	0.00283356	0.00627265	0.00897126	0.0226058	0.00160674	0.00140417	0.00206029	0.00202901	Auxiliary parts of galvanized steel for window mechanisms
		Polyethylene, high density, granulate, recycled {Europe without Switzerland}| market for polyethylene, high density, granulate, recycled | Cut-off, U	kg	9.80899e-05	0.000353488	0.000305943	9.96558e-05	0.000140034	0.000142698	0.000162603	0.000144024	0.000150703	0.000169999	0.000236343	0.000148621	0.000258604	0.000572472	0.000818759	0.00206311	0.000146639	0.000128151	0.000188031	0.000185177	HDPE auxiliary parts for window mechanisms
		Metal working, average for steel product manufacturing {GLO}| market for metal working, average for steel product manufacturing | Cut-off, U	kg	0.00107478	0.00387322	0.00335226	0.00109194	0.00153438	0.00156356	0.00178167	0.00157809	0.00165128	0.0018627	0.00258964	0.00162847	0.00283356	0.00627265	0.00897126	0.0226058	0.00160674	0.00140417	0.00206029	0.00202901	Metal working
		Injection moulding {RER}| injection moulding | Cut-off, U	kg	9.80899e-05	0.000353488	0.000305943	9.96558e-05	0.000140034	0.000142698	0.000162603	0.000144024	0.000150703	0.000169999	0.000236343	0.000148621	0.000258604	0.000572472	0.000818759	0.00206311	0.000146639	0.000128151	0.000188031	0.000185177	Injection moulding
		Transport, freight, lorry 3.5-7.5 metric ton, EURO5 {RER}| market for transport, freight, lorry 3.5-7.5 metric ton, EURO5 | Cut-off, U	tkm	0.000227853	0.000821117	0.000710675	0.00023149	0.000325286	0.000331473	0.000377711	0.000334553	0.000350069	0.00039489	0.000549	0.000345232	0.000600711	0.00132979	0.00190189	0.00479239	0.000340627	0.000297682	0.000436778	0.000430147	Transport lorry from Unknown, Barcelona
		Transport, freight, lorry 3.5-7.5 metric ton, EURO5 {RER}| market for transport, freight, lorry 3.5-7.5 metric ton, EURO5 | Cut-off, U	tkm	8.30713e-05	0.000299366	0.0002591	8.43975e-05	0.000118594	0.000120849	0.000137707	0.000121972	0.000127629	0.00014397	0.000200156	0.000125866	0.000219009	0.00048482	0.000693399	0.00174722	0.000124187	0.00010853	0.000159242	0.000156825	End of life: transport lorry to recycling
		Cast iron {GLO}| market for cast iron | Cut-off, U	kg	0.00360438	0.0129892	0.0112421	0.00366192	0.00514566	0.00524354	0.00597498	0.00529226	0.0055377	0.00624673	0.00868458	0.0054612	0.00950259	0.0210359	0.0300859	0.0758103	0.00538834	0.004709	0.00690935	0.00680446	Gearmotor: Cast iron
		Steel, chromium steel 18/8 {GLO}| market for steel, chromium steel 18/8 | Cut-off, U	kg	0.000506984	0.00182703	0.00158129	0.000515078	0.000723778	0.000737544	0.000840428	0.000744398	0.000778921	0.000878651	0.00122155	0.00076816	0.00133661	0.00295886	0.00423182	0.0106633	0.000757913	0.000662358	0.000971854	0.000957101	Gearmotor: Steel
		Polyethylene, high density, granulate, recycled {Europe without Switzerland}| market for polyethylene, high density, granulate, recycled | Cut-off, U	kg	0.000190575	0.000686777	0.000594404	0.000193617	0.000272067	0.000277242	0.000315915	0.000279818	0.000292795	0.000330283	0.00045918	0.00028875	0.000502431	0.00111223	0.00159073	0.00400832	0.000284898	0.000248979	0.000365318	0.000359773	Gearmotor: HDPE
		Metal working, average for metal product manufacturing {RER}| metal working, average for metal product manufacturing | Cut-off, U	kg	0.00411137	0.0148162	0.0128234	0.004177	0.00586944	0.00598108	0.00681541	0.00603666	0.00631662	0.00712538	0.00990614	0.00622936	0.0108392	0.0239947	0.0343177	0.0864736	0.00614626	0.00537136	0.0078812	0.00776156	Metal working-Cast iron + steel
		Injection moulding {RER}| injection moulding | Cut-off, U	kg	0.000190575	0.000686777	0.000594404	0.000193617	0.000272067	0.000277242	0.000315915	0.000279818	0.000292795	0.000330283	0.00045918	0.00028875	0.000502431	0.00111223	0.00159073	0.00400832	0.000284898	0.000248979	0.000365318	0.000359773	Injection moulding HDPE
		Transport, freight, light commercial vehicle {RER}| market group for transport, freight, light commercial vehicle | Cut-off, U	tkm	0.000258116	0.000930179	0.000805067	0.000262237	0.00036849	0.000375499	0.000427879	0.000378988	0.000396565	0.00044734	0.000621919	0.000391087	0.000680498	0.00150642	0.00215451	0.00542892	0.000385869	0.00033722	0.000494791	0.00048728	Transport light com.veh. from Unknown, Barcelona
		Electricity, low voltage {RER}| market group for electricity, low voltage | Cut-off, U	kWh	0.0131274	0.0473075	0.0409445	0.013337	0.0187408	0.0190973	0.0217613	0.0192748	0.0201687	0.022751	0.0316298	0.0198901	0.0346091	0.0766141	0.109575	0.276106	0.0196247	0.0171505	0.0251643	0.0247823	Energy for system operation
		Transport, freight, light commercial vehicle {RER}| market group for transport, freight, light commercial vehicle | Cut-off, U	tkm	0.000150568	0.000542604	0.000469623	0.000152972	0.000214953	0.000219041	0.000249596	0.000221077	0.00023133	0.000260948	0.000362786	0.000228134	0.000396957	0.000878744	0.0012568	0.00316687	0.00022509	0.000196712	0.000288628	0.000284247	End of life: transport lorry to recycling
		Computer, desktop, without screen {GLO}| market for computer, desktop, without screen | Cut-off, U	unit	1.45482e-06	5.24277e-06	4.5376e-06	1.47805e-06	2.07692e-06	2.11643e-06	2.41166e-06	2.13609e-06	2.23516e-06	2.52134e-06	3.50532e-06	2.20428e-06	3.83549e-06	8.49062e-06	1.21434e-05	3.0599e-05	2.17487e-06	1.90067e-06	2.78879e-06	2.74646e-06	System desktop server
		Computer, desktop, without screen {GLO}| market for computer, desktop, without screen | Cut-off, U	unit	1.01837e-05	3.66994e-05	3.17632e-05	1.03463e-05	1.45385e-05	1.4815e-05	1.68816e-05	1.49526e-05	1.56461e-05	1.76494e-05	2.45372e-05	1.543e-05	2.68484e-05	5.94343e-05	8.50041e-05	0.000214193	1.52241e-05	1.33047e-05	1.95215e-05	1.92252e-05	System desktop server (kg)
		Electronics, for control units {GLO}| market for electronics, for control units | Cut-off, U	kg	4.72933e-06	1.70432e-05	1.47508e-05	4.80483e-06	6.75166e-06	6.88008e-06	7.83981e-06	6.94401e-06	7.26606e-06	8.19637e-06	1.13951e-05	7.16567e-06	1.24684e-05	2.76013e-05	3.94759e-05	9.94712e-05	7.07008e-06	6.17871e-06	9.0658e-06	8.92818e-06	General electronics
		Electricity, low voltage {RER}| market group for electricity, low voltage | Cut-off, U	kWh	0.0361936	0.130432	0.112888	0.0367714	0.0516705	0.0526533	0.0599981	0.0531425	0.0556072	0.0627269	0.0872068	0.054839	0.0954209	0.211233	0.302109	0.761254	0.0541074	0.0472857	0.0693807	0.0683274	Energy for system operation
		Transport, freight, light commercial vehicle {RER}| market group for transport, freight, light commercial vehicle | Cut-off, U	tkm	5.21958e-07	1.88099e-06	1.62799e-06	5.30291e-07	7.45154e-07	7.59327e-07	8.65249e-07	7.66383e-07	8.01926e-07	9.04601e-07	1.25763e-06	7.90847e-07	1.37609e-06	3.04625e-06	4.3568e-06	1.09782e-05	7.80297e-07	6.8192e-07	1.00056e-06	9.85368e-07	End of life: transport light com.veh. to landfill
	Recycling	Steel and iron (waste treatment) {GLO}| recycling of steel and iron | Cut-off, U	kg	0.0380119	0.136984	0.118559	0.0386188	0.0542663	0.0552985	0.0630123	0.0558123	0.0584008	0.0658782	0.0915879	0.057594	0.100215	0.221845	0.317287	0.799498	0.0568256	0.0496613	0.0728662	0.0717601	Recycling
		Waste concrete {Europe without Switzerland}| treatment of waste concrete, inert material landfill | Cut-off, U	kg	0.0092835	0.0334551	0.0289553	0.00943171	0.0132533	0.0135053	0.0153893	0.0136308	0.014263	0.0160892	0.0223682	0.014066	0.024475	0.0541803	0.0774897	0.195258	0.0138783	0.0121286	0.0177958	0.0175257	Recycling
		Municipal solid waste {RER}| market group for municipal solid waste | Cut-off, U	kg	0.000420805	0.00151646	0.0013125	0.000427523	0.000600747	0.000612174	0.000697569	0.000617862	0.000646517	0.000729295	0.00101391	0.000637586	0.00110941	0.0024559	0.00351248	0.00885073	0.00062908	0.000549768	0.000806655	0.00079441	Sanitary landfill (municipal solid waste)
		Municipal solid waste {RER}| market group for municipal solid waste | Cut-off, U	kg	0.000341563	0.0012309	0.00106534	0.000347016	0.00048762	0.000496894	0.000566209	0.000501512	0.000524771	0.00059196	0.000822979	0.000517521	0.000900496	0.00199343	0.00285104	0.00718403	0.000510617	0.00044624	0.000654752	0.000644813	Landfill
		Steel and iron (waste treatment) {GLO}| recycling of steel and iron | Cut-off, U	kg	0.000450548	0.00162365	0.00140526	0.00045774	0.000643208	0.000655442	0.000746873	0.000661532	0.000692213	0.000780841	0.00108557	0.00068265	0.00118782	0.00262948	0.00376074	0.00947629	0.000673543	0.000588625	0.000863669	0.000850558	Recycling iron
		Steel and iron (waste treatment) {GLO}| recycling of steel and iron | Cut-off, U	kg	6.33731e-05	0.000228379	0.000197661	6.43848e-05	9.04722e-05	9.2193e-05	0.000105053	9.30497e-05	9.73651e-05	0.000109831	0.000152694	9.602e-05	0.000167077	0.000369858	0.000528977	0.00133291	9.47391e-05	8.27947e-05	0.000121482	0.000119638	Recycling steel
		Mixed plastics (waste treatment) {GLO}| recycling of mixed plastics | Cut-off, U	kg	2.38218e-05	8.58472e-05	7.43005e-05	2.42021e-05	3.40083e-05	3.46552e-05	3.94894e-05	3.49772e-05	3.65994e-05	4.12854e-05	5.73975e-05	3.60938e-05	6.28039e-05	0.000139029	0.000198842	0.00050104	3.56123e-05	3.11224e-05	4.56648e-05	4.49716e-05	Recycling HDPE
		Steel and iron (waste treatment) {GLO}| recycling of steel and iron | Cut-off, U	kg	0.00227538	0.00819982	0.00709692	0.0023117	0.00324836	0.00331014	0.00377189	0.0033409	0.00349584	0.00394344	0.00548241	0.00344755	0.0059988	0.0132795	0.0189926	0.0478576	0.00340156	0.0029727	0.00436174	0.00429553	Recycling steel (Transmission steel)
		Mixed plastics (waste treatment) {GLO}| recycling of mixed plastics | Cut-off, U	kg	9.80899e-05	0.000353488	0.000305943	9.96558e-05	0.000140034	0.000142698	0.000162603	0.000144024	0.000150703	0.000169999	0.000236343	0.000148621	0.000258604	0.000572472	0.000818759	0.00206311	0.000146639	0.000128151	0.000188031	0.000185177	Recycling HDPE (Auxiliary parts)
		Steel and iron (waste treatment) {GLO}| recycling of steel and iron | Cut-off, U	kg	0.00360438	0.0129892	0.0112421	0.00366192	0.00514566	0.00524354	0.00597498	0.00529226	0.0055377	0.00624673	0.00868458	0.0054612	0.00950259	0.0210359	0.0300859	0.0758103	0.00538834	0.004709	0.00690935	0.00680446	Recycling iron
		Steel and iron (waste treatment) {GLO}| recycling of steel and iron | Cut-off, U	kg	0.000506984	0.00182703	0.00158129	0.000515078	0.000723778	0.000737544	0.000840428	0.000744398	0.000778921	0.000878651	0.00122155	0.00076816	0.00133661	0.00295886	0.00423182	0.0106633	0.000757913	0.000662358	0.000971854	0.000957101	Recycling steel
		Mixed plastics (waste treatment) {GLO}| recycling of mixed plastics | Cut-off, U	kg	0.000190575	0.000686777	0.000594404	0.000193617	0.000272067	0.000277242	0.000315915	0.000279818	0.000292795	0.000330283	0.00045918	0.00028875	0.000502431	0.00111223	0.00159073	0.00400832	0.000284898	0.000248979	0.000365318	0.000359773	Recycling HDPE
		Used desktop computer {GLO}| market for used desktop computer | Cut-off, U	kg	1.01837e-05	3.66994e-05	3.17632e-05	1.03463e-05	1.45385e-05	1.4815e-05	1.68816e-05	1.49526e-05	1.56461e-05	1.76494e-05	2.45372e-05	1.543e-05	2.68484e-05	5.94343e-05	8.50041e-05	0.000214193	1.52241e-05	1.33047e-05	1.95215e-05	1.92252e-05	Treatment for desktops
		Municipal solid waste {RER}| market group for municipal solid waste | Cut-off, U	kg	0.000341563	0.0012309	0.00106534	0.000347016	0.00048762	0.000496894	0.000566209	0.000501512	0.000524771	0.00059196	0.000822979	0.000517521	0.000900496	0.00199343	0.00285104	0.00718403	0.000510617	0.00044624	0.000654752	0.000644813	Landfill
		Electronics scrap from control units {GLO}| market for electronics scrap from control units | Cut-off, U	kg	4.72933e-06	1.70432e-05	1.47508e-05	4.80483e-06	6.75166e-06	6.88008e-06	7.83981e-06	6.94401e-06	7.26606e-06	8.19637e-06	1.13951e-05	7.16567e-06	1.24684e-05	2.76013e-05	3.94759e-05	9.94712e-05	7.07008e-06	6.17871e-06	9.0658e-06	8.92818e-06	Treatment for electronics
Auxiliary equipment	Headboard	Cast iron {GLO}| market for cast iron | Cut-off, U	kg	0.000307301	0.00110743	0.000958476	0.000312207	0.000438708	0.000447052	0.000509414	0.000451206	0.000472132	0.000532582	0.000740428	0.00046561	0.00081017	0.00179347	0.00256506	0.00646342	0.000459398	0.000401479	0.000589076	0.000580133	Cast iron, Pump + pressure switch
		Steel, chromium steel 18/8 {GLO}| market for steel, chromium steel 18/8 | Cut-off, U	kg	3.61531e-05	0.000130286	0.000112762	3.67303e-05	5.16127e-05	5.25944e-05	5.9931e-05	5.30831e-05	5.5545e-05	6.26567e-05	8.71092e-05	5.47776e-05	9.53141e-05	0.000210997	0.000301771	0.000760402	5.40468e-05	4.72328e-05	6.9303e-05	6.8251e-05	Steel, Pump + pressure switch
		Polyethylene, high density, granulate, recycled {Europe without Switzerland}| market for polyethylene, high density, granulate, recycled | Cut-off, U	kg	1.80766e-05	6.51428e-05	5.63809e-05	1.83651e-05	2.58063e-05	2.62972e-05	2.99655e-05	2.65415e-05	2.77725e-05	3.13284e-05	4.35546e-05	2.73888e-05	4.7657e-05	0.000105498	0.000150886	0.000380201	2.70234e-05	2.36164e-05	3.46515e-05	3.41255e-05	HDPE, Pump + pressure switch
		Polyethylene, high density, granulate, recycled {Europe without Switzerland}| market for polyethylene, high density, granulate, recycled | Cut-off, U	kg	1.79715e-05	6.47641e-05	5.60531e-05	1.82584e-05	2.56563e-05	2.61443e-05	2.97913e-05	2.63872e-05	2.7611e-05	3.11462e-05	4.33014e-05	2.72296e-05	4.738e-05	0.000104885	0.000150008	0.000377991	2.68663e-05	2.34791e-05	3.445e-05	3.39271e-05	HDPE, Digital timer
		Electronics, for control units {GLO}| market for electronics, for control units | Cut-off, U	kg	9.45866e-07	3.40864e-06	2.95017e-06	9.60967e-07	1.35033e-06	1.37602e-06	1.56796e-06	1.3888e-06	1.45321e-06	1.63927e-06	2.27902e-06	1.43313e-06	2.49368e-06	5.52026e-06	7.89518e-06	1.98942e-05	1.41402e-06	1.23574e-06	1.81316e-06	1.78564e-06	Electronics, Digital timer
		Polypropylene, granulate {GLO}| market for polypropylene, granulate | Cut-off, U	kg	5.5701e-05	0.000200731	0.000173732	5.65903e-05	7.95195e-05	8.1032e-05	9.23356e-05	8.1785e-05	8.5578e-05	9.65351e-05	0.000134209	8.43957e-05	0.00014685	0.000325082	0.000464938	0.00117155	8.32698e-05	7.27715e-05	0.000106775	0.000105154	PP, DOSATRON
		Polyvinylchloride, bulk polymerised {GLO}| market for polyvinylchloride, bulk polymerised | Cut-off, U	kg	1.71623e-05	6.1848e-05	5.35293e-05	1.74363e-05	2.45011e-05	2.49671e-05	2.84499e-05	2.51991e-05	2.63678e-05	2.97438e-05	4.13517e-05	2.60035e-05	4.52466e-05	0.000100162	0.000143254	0.000360971	2.56566e-05	2.24219e-05	3.28989e-05	3.23995e-05	PVC, Pipe 32 mm d.
		Polyvinylchloride, bulk polymerised {GLO}| market for polyvinylchloride, bulk polymerised | Cut-off, U	kg	8.49045e-05	0.000305972	0.000264818	8.62599e-05	0.000121211	0.000123516	0.000140746	0.000124664	0.000130446	0.000147147	0.000204573	0.000128643	0.000223842	0.000495519	0.0007087	0.00178578	0.000126927	0.000110925	0.000162756	0.000160285	PVC, Pipe 25 mm d.
		Polyvinylchloride, bulk polymerised {GLO}| market for polyvinylchloride, bulk polymerised | Cut-off, U	kg	1.68715e-05	6.08e-05	5.26222e-05	1.71408e-05	2.40859e-05	2.4544e-05	2.79678e-05	2.47721e-05	2.5921e-05	2.92398e-05	4.06509e-05	2.55629e-05	4.44799e-05	9.84651e-05	0.000140827	0.000354854	2.52219e-05	2.2042e-05	3.23414e-05	3.18505e-05	PVC, Joint (Colze 32)
		Polyvinylchloride, bulk polymerised {GLO}| market for polyvinylchloride, bulk polymerised | Cut-off, U	kg	2.67995e-05	9.6578e-05	8.3588e-05	2.72274e-05	3.82594e-05	3.89871e-05	4.44256e-05	3.93494e-05	4.11743e-05	4.64461e-05	6.45722e-05	4.06055e-05	7.06543e-05	0.000156407	0.000223697	0.00056367	4.00638e-05	3.50127e-05	5.13729e-05	5.0593e-05	PVC, Joint (Colze 25)
		Polyvinylchloride, bulk polymerised {GLO}| market for polyvinylchloride, bulk polymerised | Cut-off, U	kg	6.60705e-06	2.381e-05	2.06075e-05	6.71253e-06	9.43232e-06	9.61172e-06	1.09525e-05	9.70103e-06	1.01509e-05	1.14506e-05	1.59194e-05	1.00107e-05	1.74188e-05	3.856e-05	5.51493e-05	0.000138965	9.87717e-06	8.63189e-06	1.26653e-05	1.2473e-05	PVC, Joint (UA 32)
		Polyvinylchloride, bulk polymerised {GLO}| market for polyvinylchloride, bulk polymerised | Cut-off, U	kg	4.87647e-05	0.000175734	0.000152097	4.95432e-05	6.96171e-05	7.09412e-05	8.08372e-05	7.16004e-05	7.49211e-05	8.45137e-05	0.000117496	7.38861e-05	0.000128563	0.0002846	0.00040704	0.00102566	7.29004e-05	6.37094e-05	9.34785e-05	9.20595e-05	PVC, Joint (UA 25)
		Polyvinylchloride, bulk polymerised {GLO}| market for polyvinylchloride, bulk polymerised | Cut-off, U	kg	7.16406e-06	2.58173e-05	2.23448e-05	7.27843e-06	1.02275e-05	1.0422e-05	1.18759e-05	1.05189e-05	1.10067e-05	1.2416e-05	1.72615e-05	1.08547e-05	1.88873e-05	4.18109e-05	5.97987e-05	0.00015068	1.07099e-05	9.3596e-06	1.3733e-05	1.35245e-05	PVC, Joint (T 25)
		Polyvinylchloride, bulk polymerised {GLO}| market for polyvinylchloride, bulk polymerised | Cut-off, U	kg	2.58887e-05	9.32957e-05	8.07471e-05	2.6302e-05	3.69591e-05	3.7662e-05	4.29157e-05	3.8012e-05	3.97749e-05	4.48676e-05	6.23776e-05	3.92254e-05	6.8253e-05	0.000151092	0.000216094	0.000544513	3.87021e-05	3.38227e-05	4.96269e-05	4.88735e-05	PVC, Joint (Vàlvula bola 32)
		Polyvinylchloride, bulk polymerised {GLO}| market for polyvinylchloride, bulk polymerised | Cut-off, U	kg	7.88853e-05	0.00028428	0.000246044	8.01446e-05	0.000112618	0.00011476	0.000130768	0.000115826	0.000121198	0.000136716	0.00019007	0.000119523	0.000207973	0.00046039	0.000658458	0.00165918	0.000117929	0.000103061	0.000151218	0.000148922	PVC, Joint (Vàlvula bola 25)
		Polyvinylchloride, bulk polymerised {GLO}| market for polyvinylchloride, bulk polymerised | Cut-off, U	kg	2.6183e-05	9.43561e-05	8.16649e-05	2.6601e-05	3.73792e-05	3.80901e-05	4.34035e-05	3.84441e-05	4.0227e-05	4.53776e-05	6.30866e-05	3.96713e-05	6.90288e-05	0.000152809	0.00021855	0.000550702	3.91421e-05	3.42072e-05	5.0191e-05	4.9429e-05	PVC, Electrovalve
		Polyethylene, low density, granulate {GLO}| market for polyethylene, low density, granulate | Cut-off, U	kg	0.000284836	0.00102647	0.000888405	0.000289383	0.000406635	0.00041437	0.000472172	0.00041822	0.000437616	0.000493647	0.000686298	0.00043157	0.000750941	0.00166236	0.00237753	0.0059909	0.000425813	0.000372128	0.00054601	0.000537722	PE , Nutrient tank
		Polyethylene, low density, granulate {GLO}| market for polyethylene, low density, granulate | Cut-off, U	kg	0.000526951	0.00189898	0.00164356	0.000535363	0.000752282	0.000766591	0.000873526	0.000773714	0.000809597	0.000913255	0.00126966	0.000798412	0.00138925	0.00307539	0.00439848	0.0110833	0.000787761	0.000688443	0.00101013	0.000994794	PE, Water tank
		Cast iron {GLO}| market for cast iron | Cut-off, U	kg	0.000166402	0.000599668	0.000519011	0.000169059	0.000237558	0.000242077	0.000275845	0.000244326	0.000255658	0.000288391	0.000400939	0.000252126	0.000438703	0.000971157	0.00138897	0.00349991	0.000248762	0.000217399	0.000318982	0.00031414	Cast iron, Flow meter
		Polyethylene, high density, granulate, recycled {Europe without Switzerland}| market for polyethylene, high density, granulate, recycled | Cut-off, U	kg	8.75802e-06	3.15615e-05	2.73163e-05	8.89784e-06	1.25031e-05	1.27409e-05	1.45182e-05	1.28593e-05	1.34557e-05	1.51785e-05	2.1102e-05	1.32698e-05	2.30897e-05	5.11135e-05	7.31035e-05	0.000184206	1.30927e-05	1.14421e-05	1.67885e-05	1.65337e-05	HDPE, Flow meter
		Cast iron {GLO}| market for cast iron | Cut-off, U	kg	1.05096e-05	3.78737e-05	3.27796e-05	1.06774e-05	1.50037e-05	1.52891e-05	1.74218e-05	1.54311e-05	1.61468e-05	1.82142e-05	2.53224e-05	1.59237e-05	2.77076e-05	6.13362e-05	8.77242e-05	0.000221047	1.57113e-05	1.37305e-05	2.01462e-05	1.98404e-05	Cast iron, Manometer
		Bronze {GLO}| market for bronze | Cut-off, U	kg	1.47135e-06	5.30232e-06	4.58915e-06	1.49484e-06	2.10052e-06	2.14047e-06	2.43905e-06	2.16036e-06	2.26055e-06	2.54998e-06	3.54514e-06	2.22932e-06	3.87906e-06	8.58707e-06	1.22814e-05	3.09466e-05	2.19958e-06	1.92227e-06	2.82047e-06	2.77766e-06	Bronze, Manometer
		Epoxy resin, liquid {RER}| market for epoxy resin, liquid | Cut-off, U	kg	5.47376e-06	1.97259e-05	1.70727e-05	5.56115e-06	7.81442e-06	7.96305e-06	9.07386e-06	8.03705e-06	8.40979e-06	9.48654e-06	1.31888e-05	8.2936e-06	1.4431e-05	3.1946e-05	4.56897e-05	0.000115129	8.18296e-06	7.15129e-06	1.04928e-05	1.03335e-05	Adhesive PVC
		Solvent, organic {GLO}| market for solvent, organic | Cut-off, U	kg	1.40128e-05	5.04983e-05	4.37062e-05	1.42365e-05	2.00049e-05	2.03854e-05	2.32291e-05	2.05748e-05	2.15291e-05	2.42856e-05	3.37632e-05	2.12316e-05	3.69434e-05	8.17816e-05	0.000116966	0.000294729	2.09484e-05	1.83073e-05	2.68616e-05	2.64539e-05	Solvent PVC
	Distribution	Polyethylene, low density, granulate {GLO}| market for polyethylene, low density, granulate | Cut-off, U	kg	0.000115517	0.000416289	0.000360297	0.000117361	0.000164913	0.00016805	0.000191492	0.000169611	0.000177477	0.000200201	0.000278332	0.000175026	0.000304548	0.000674177	0.000964221	0.00242964	0.000172691	0.000150918	0.000221437	0.000218076	LDPE, Primary Distribution pipe 25 mm d
		Polyethylene, low density, granulate {GLO}| market for polyethylene, low density, granulate | Cut-off, U	kg	0.000118854	0.000428318	0.000370708	0.000120752	0.000169678	0.000172905	0.000197025	0.000174512	0.000182606	0.000205986	0.000286374	0.000180083	0.000313348	0.000693658	0.000992082	0.00249984	0.000177681	0.000155279	0.000227836	0.000224377	LDPE, Goteo Hunter Pipe
		Polyethylene, low density, granulate {GLO}| market for polyethylene, low density, granulate | Cut-off, U	kg	4.20385e-06	1.51495e-05	1.31118e-05	4.27096e-06	6.00147e-06	6.11562e-06	6.96872e-06	6.17245e-06	6.45872e-06	7.28567e-06	1.0129e-05	6.36949e-06	1.1083e-05	2.45345e-05	3.50897e-05	8.84188e-05	6.28452e-06	5.49219e-06	8.05849e-06	7.93616e-06	PE, Joint
		Polyethylene, low density, granulate {GLO}| market for polyethylene, low density, granulate | Cut-off, U	kg	4.20385e-06	1.51495e-05	1.31118e-05	4.27096e-06	6.00147e-06	6.11562e-06	6.96872e-06	6.17245e-06	6.45872e-06	7.28567e-06	1.0129e-05	6.36949e-06	1.1083e-05	2.45345e-05	3.50897e-05	8.84188e-05	6.28452e-06	5.49219e-06	8.05849e-06	7.93616e-06	PE, Joint insertion
		Polyethylene, low density, granulate {GLO}| market for polyethylene, low density, granulate | Cut-off, U	kg	3.41563e-06	1.2309e-05	1.06534e-05	3.47016e-06	4.8762e-06	4.96894e-06	5.66209e-06	5.01512e-06	5.24771e-06	5.9196e-06	8.22979e-06	5.17521e-06	9.00496e-06	1.99343e-05	2.85104e-05	7.18403e-05	5.10617e-06	4.4624e-06	6.54752e-06	6.44813e-06	PE, Stopper
		Polyvinylchloride, bulk polymerised {GLO}| market for polyvinylchloride, bulk polymerised | Cut-off, U	kg	3.59429e-05	0.000129528	0.000112106	3.65167e-05	5.13126e-05	5.22886e-05	5.95826e-05	5.27745e-05	5.5222e-05	6.22924e-05	8.66027e-05	5.44591e-05	9.47599e-05	0.00020977	0.000300017	0.000755981	5.37326e-05	4.69582e-05	6.89001e-05	6.78542e-05	PVC, Drip tube
		Polyvinylchloride, bulk polymerised {GLO}| market for polyvinylchloride, bulk polymerised | Cut-off, U	kg	5.99049e-06	2.1588e-05	1.86844e-05	6.08612e-06	8.5521e-06	8.71476e-06	9.93043e-06	8.79574e-06	9.20367e-06	1.03821e-05	1.44338e-05	9.07652e-06	1.57933e-05	3.49617e-05	5.00028e-05	0.000125997	8.95544e-06	7.82637e-06	1.14833e-05	1.1309e-05	PVC, Drip
		Polyvinylchloride, bulk polymerised {GLO}| market for polyvinylchloride, bulk polymerised | Cut-off, U	kg	1.1981e-05	4.31761e-05	3.73688e-05	1.21722e-05	1.71042e-05	1.74295e-05	1.98609e-05	1.75915e-05	1.84073e-05	2.07641e-05	2.88676e-05	1.8153e-05	3.15866e-05	6.99233e-05	0.000100006	0.000251994	1.79109e-05	1.56527e-05	2.29667e-05	2.26181e-05	PVC, Gripping piece
	Leachate trays (plastic)	Polyethylene, low density, granulate {GLO}| market for polyethylene, low density, granulate | Cut-off, U	kg	0.000121772	0.00043883	0.000379806	0.000123716	0	0	0	0	0	0	0	0	0	0	0	0	0	0	0	0	LDPE, Covering plastic
		Polystyrene, expandable {GLO}| market for polystyrene, expandable | Cut-off, U	kg	0.00160652	0.00578944	0.00501074	0.00163216	0	0	0	0	0	0	0	0	0	0	0	0	0	0	0	0	EPS, Supporting tray
		Polystyrene, expandable {GLO}| market for polystyrene, expandable | Cut-off, U	kg	8.26854e-05	0.000297975	0.000257896	8.40054e-05	0	0	0	0	0	0	0	0	0	0	0	0	0	0	0	0	EPS, Canal covering
		Transport, freight, light commercial vehicle {RER}| market group for transport, freight, light commercial vehicle | Cut-off, U	tkm	0.000126768	0.000456837	0.000395391	0.000128792	0	0	0	0	0	0	0	0	0	0	0	0	0	0	0	0	Transport light com.veh. from Unknown, Barcelona
		Transport, freight, light commercial vehicle {RER}| market group for transport, freight, light commercial vehicle | Cut-off, U	tkm	0.000108658	0.000391575	0.000338907	0.000110393	0	0	0	0	0	0	0	0	0	0	0	0	0	0	0	0	End of life: transport light com.veh. to landfill
	Recirculation system	Polyethylene, high density, granulate, recycled {Europe without Switzerland}| market for polyethylene, high density, granulate, recycled | Cut-off, U	kg	0	0	0	0	0	0.000383295	0.000436763	0	0.000404799	0	0	0	0	0	0	0	0	0	0	0	Leachates Storage tank, HDPE
		Polyethylene, high density, granulate, recycled {Europe without Switzerland}| market for polyethylene, high density, granulate, recycled | Cut-off, U	kg	0	0	0	0	0	0.000207422	0.000236356	0	0.000219058	0	0	0	0	0	0	0	0	0	0	0	Waterproof pump tank, HDPE
		Cast iron {GLO}| market for cast iron | Cut-off, U	kg	0	0	0	0	0	0.000242077	0.000275845	0	0.000255658	0	0	0	0	0	0	0	0	0	0	0	Flow meter, cast iron
		Polyethylene, high density, granulate, recycled {Europe without Switzerland}| market for polyethylene, high density, granulate, recycled | Cut-off, U	kg	0	0	0	0	0	1.27409e-05	1.45182e-05	0	1.34557e-05	0	0	0	0	0	0	0	0	0	0	0	Flow meter, HDPE
		Ultraviolet lamp {GLO}| market for ultraviolet lamp | Cut-off, U	kg	0	0	0	0	0	1.01927e-05	1.16145e-05	0	1.07645e-05	0	0	0	0	0	0	0	0	0	0	0	UV lamp
		Polyethylene, high density, granulate, recycled {Europe without Switzerland}| market for polyethylene, high density, granulate, recycled | Cut-off, U	kg	0	0	0	0	0	0.000388852	0.000443095	0	0.000410667	0	0	0	0	0	0	0	0	0	0	0	Sand filter (HDPE)
		Inert filler {GLO}| sand to generic market for inert filler | Cut-off, U	kg	0	0	0	0	0	0.00101927	0.00116145	0	0.00107645	0	0	0	0	0	0	0	0	0	0	0	Sand filter (sand)
		Injection moulding {RER}| injection moulding | Cut-off, U	kg	0	0	0	0	0	0.000992309	0.00113073	0	0.00104798	0	0	0	0	0	0	0	0	0	0	0	Injection moulding
		Metal working, average for metal product manufacturing {RER}| metal working, average for metal product manufacturing | Cut-off, U	kg	0	0	0	0	0	0.000242077	0.000275845	0	0.000255658	0	0	0	0	0	0	0	0	0	0	0	Metal working for product manufacturing
		Transport, freight, light commercial vehicle {RER}| market group for transport, freight, light commercial vehicle | Cut-off, U	tkm	0	0	0	0	0	0.000158469	0.000180575	0	0.00016736	0	0	0	0	0	0	0	0	0	0	0	Transport light com.veh. from Unknown, Barcelona
		Transport, freight, light commercial vehicle {RER}| market group for transport, freight, light commercial vehicle | Cut-off, U	tkm	0	0	0	0	0	0.000135831	0.000154779	0	0.000143451	0	0	0	0	0	0	0	0	0	0	0	End of life: transport light com.veh. to landfill
	Leachate trays (aluminium)	Aluminium alloy, metal matrix composite {RoW}| aluminium alloy production, Metallic Matrix Composite | Cut-off, U	kg	0	0	0	0	0.00287921	0.00293397	0.00334324	0.00296123	0.00309857	0.0034953	0.00485938	0.00305576	0.00531708	0.0117704	0.0168343	0.0424189	0.003015	0.00263488	0.00386606	0.00380737	Legs (aluminium)
		Aluminium alloy, metal matrix composite {RoW}| aluminium alloy production, Metallic Matrix Composite | Cut-off, U	kg	0	0	0	0	0.00507425	0.00517076	0.00589205	0.00521881	0.00546084	0.00616003	0.00856405	0.0053854	0.0093707	0.0207439	0.0296683	0.0747581	0.00531356	0.00464365	0.00681345	0.00671002	Tray (aluminium)
		Transport, freight, light commercial vehicle {RER}| market group for transport, freight, light commercial vehicle | Cut-off, U	tkm	0	0	0	0	0.000556742	0.000567331	0.000646471	0.000572603	0.000599159	0.000675873	0.00093964	0.000590881	0.00102815	0.002276	0.00325518	0.0082024	0.000582999	0.000509497	0.000747566	0.000736218	Transport light com.veh. from Unknown, Barcelona
		Transport, freight, light commercial vehicle {RER}| market group for transport, freight, light commercial vehicle | Cut-off, U	tkm	0	0	0	0	0.000337859	0.000344285	0.000392311	0.000347485	0.0003636	0.000410154	0.000570221	0.000358577	0.000623931	0.0013812	0.00197541	0.00497763	0.000353793	0.000309189	0.0106795	0.0105174	End of life: transport light com.veh. to landfill
	Nebulization system	Cast iron {GLO}| market for cast iron | Cut-off, U	kg	0	0	0	0	0	0	0	0	0	0	0	0	0	0	0	0	0.000754142	0.000659063	0.000967019	0.000952339	Cast iron
		Polyethylene, high density, granulate, recycled {Europe without Switzerland}| market for polyethylene, high density, granulate, recycled | Cut-off, U	kg	0	0	0	0	0	0	0	0	0	0	0	0	0	0	0	0	6.70348e-05	5.85833e-05	8.59572e-05	8.46524e-05	HDPE
		Copper-rich materials {GLO}| market for copper-rich materials | Cut-off, U	kg	0	0	0	0	0	0	0	0	0	0	0	0	0	0	0	0	1.67587e-05	1.46458e-05	2.14893e-05	2.11631e-05	Copper
		Steel, low-alloyed {Europe without Switzerland and Austria}| steel production, electric, low-alloyed | Cut-off, U	kg	0	0	0	0	0	0	0	0	0	0	0	0	0	0	0	0	0.000157113	0.000137305	0.000201462	0.000198404	Bomb
		Injection moulding {RER}| injection moulding | Cut-off, U	kg	0	0	0	0	0	0	0	0	0	0	0	0	0	0	0	0	6.70348e-05	5.85833e-05	8.59572e-05	8.46524e-05	Plastics, Injection moulding
		Metal working, average for metal product manufacturing {RER}| metal working, average for metal product manufacturing | Cut-off, U	kg	0	0	0	0	0	0	0	0	0	0	0	0	0	0	0	0	0.000928014	0.000811013	0.00118997	0.00117191	All metals, Metal working for product manufacturing
		Electricity, low voltage {RER}| market group for electricity, low voltage | Cut-off, U	kWh	0	0	0	0	0	0	0	0	0	0	0	0	0	0	0	0	0.333652	0.291586	0.427834	0.421339	Energy for system operation
		Transport, freight, lorry 3.5-7.5 metric ton, EURO5 {RER}| market for transport, freight, lorry 3.5-7.5 metric ton, EURO5 | Cut-off, U	tkm	0	0	0	0	0	0	0	0	0	0	0	0	0	0	0	0	8.34182e-06	7.29011e-06	1.06965e-05	1.05341e-05	Transport light com.veh. from Sitges
	Processes	Injection moulding {RER}| injection moulding | Cut-off, U	kg	0.00193774	0.00698308	0.00604384	0.00196868	0	0	0	0	0	0	0	0	0	0	0	0	0	0	0	0	All plastics (leachate trays), Injection moulding
		Injection moulding {RER}| injection moulding | Cut-off, U	kg	0.00157112	0.00566187	0.00490033	0.0015962	0.00230017	0.00228561	0.00260444	0.00230685	0.00241384	0.0027229	0.00378554	0.00238049	0.0041421	0.00916936	0.0131142	0.0330451	0.00234873	0.00205261	0.00371452	0.00365813	All plastics, Injection moulding
		Metal working, average for metal product manufacturing {RER}| metal working, average for metal product manufacturing | Cut-off, U	kg	0.000521838	0.00188056	0.00162762	0.000530169	0.000763988	0.000759153	0.000865051	0.000766207	0.000801742	0.000904394	0.00125734	0.000790666	0.00137577	0.00304555	0.0043558	0.0109757	0.000780118	0.000681764	0.00301173	0.00296601	All metals, Metal working for product manufacturing
		Metal working, average for aluminium product manufacturing {RER}| metal working, average for aluminium product manufacturing | Cut-off, U	kg	0	0	0	0	0.00795345	0.00810473	0	0.00818004	0.00855941	0.00965533	0.0134234	0.00844116	0.0146878	0.0325143	0.0465026	0.117177	0.00832856	0.00727852	0.00100033	0.000985142	Aluminium (leachate trays), Metal working for product manufacturing
	Transport + End of life (without trays)	Transport, freight, light commercial vehicle {RER}| market group for transport, freight, light commercial vehicle | Cut-off, U	tkm	0.000146573	0.000528209	0.000457163	0.000148913	0.000214588	0.00021323	0.000242974	0.000215211	0.000225192	0.000254025	0.000353161	0.000222081	0.000386426	0.00085543	0.00122345	0.00308285	0.000219119	0.000191493	0.000280971	0.000276705	Transport light com.veh. from Unknown, Barcelona
		Transport, freight, light commercial vehicle {RER}| market group for transport, freight, light commercial vehicle | Cut-off, U	tkm	0.000125634	0.00045275	0.000391854	0.00012764	0.000183932	0.000182768	0.000208264	0.000184467	0.000193022	0.000217736	0.000302709	0.000190355	0.000331222	0.000733226	0.00104867	0.00264244	0.000187816	0.000164137	0.000240832	0.000237176	End of life: transport light com.veh. to landfill
	LED system	Section bar extrusion, aluminium {GLO}| market for section bar extrusion, aluminium | Cut-off, U	kg	0	0	0	0	0	0	0	0	0	0.00400606	0	0	0	0	0	0	0	0	0	0	Aluminium bar
		Copper-rich materials {GLO}| market for copper-rich materials | Cut-off, U	kg	0	0	0	0	0	0	0	0	0	1.80919e-05	0	0	0	0	0	0	0	0	0	0	Copper, wires
		Polyethylene, low density, granulate {GLO}| market for polyethylene, low density, granulate | Cut-off, U	kg	0	0	0	0	0	0	0	0	0	5.47064e-05	0	0	0	0	0	0	0	0	0	0	PE, bar
		Electronic component, passive, unspecified {GLO}| market for electronic component, passive, unspecified | Cut-off, U	kg	0	0	0	0	0	0	0	0	0	4.30759e-05	0	0	0	0	0	0	0	0	0	0	Electronics, components
		Light emitting diode {GLO}| market for light emitting diode | Cut-off, U	kg	0	0	0	0	0	0	0	0	0	4.1327e-05	0	0	0	0	0	0	0	0	0	0	Light emitting diode (LED)
		Injection moulding {RER}| injection moulding | Cut-off, U	kg	0	0	0	0	0	0	0	0	0	5.47064e-05	0	0	0	0	0	0	0	0	0	0	Plastics, Injection moulding
		Metal working, average for metal product manufacturing {RER}| metal working, average for metal product manufacturing | Cut-off, U	kg	0	0	0	0	0	0	0	0	0	0.00402415	0	0	0	0	0	0	0	0	0	0	All metals, Metal working for product manufacturing
		Electricity, low voltage {RER}| market group for electricity, low voltage | Cut-off, U	kWh	0	0	0	0	0	0	0	0	0	7.75767	0	0	0	0	0	0	0	0	0	0	Energy for system operation
		Transport, freight, lorry 3.5-7.5 metric ton, EURO5 {RER}| market for transport, freight, lorry 3.5-7.5 metric ton, EURO5 | Cut-off, U	tkm	0	0	0	0	0	0	0	0	0	0.011979	0	0	0	0	0	0	0	0	0	0	Transport light com.veh. from Eindhoven (NL)
	Recycling	Electronics scrap from control units {GLO}| market for electronics scrap from control units | Cut-off, U	kg	9.45866e-07	3.40864e-06	2.95017e-06	9.60967e-07	1.38478e-06	1.37602e-06	1.56796e-06	1.3888e-06	1.45321e-06	1.63927e-06	2.27902e-06	1.43313e-06	2.49368e-06	5.52026e-06	7.89518e-06	1.98942e-05	1.41402e-06	1.23574e-06	1.81316e-06	1.78564e-06	Treatment for electronics
		Municipal solid waste {RER}| market group for municipal solid waste | Cut-off, U	kg	5.7006e-05	0.000205433	0.000177802	5.7916e-05	8.34586e-05	8.29304e-05	9.44988e-05	8.3701e-05	8.75829e-05	9.87967e-05	0.000137353	8.63729e-05	0.000150291	0.000332698	0.000475831	0.001199	8.52207e-05	7.44764e-05	0.000109276	0.000107618	Landfill
Crop operation	Growth	Expanded perlite {GLO}| market for expanded perlite | Cut-off, U	kg	0.0238288	0.0858724	0.0743223	0.0242092	0.0348862	0.0346654	0.039501	0.0349875	0.0366102	0.0412976	0.0574144	0.0361044	0.0628223	0.13907	0.1989	0.501187	0.0356227	0.0311316	0.0456782	0.0449848	Substrate - Perlite
		Polyethylene, high density, granulate, recycled {Europe without Switzerland}| market for polyethylene, high density, granulate, recycled | Cut-off, U	kg	1.09417e-05	3.94308e-05	3.41272e-05	1.11164e-05	1.6019e-05	1.59176e-05	1.8138e-05	1.60655e-05	1.68106e-05	1.8963e-05	2.63635e-05	1.65784e-05	2.88467e-05	6.38578e-05	9.13306e-05	0.000230135	1.63572e-05	1.42949e-05	2.09745e-05	2.06561e-05	Plastic bags Perlite
		Transport, freight, lorry 16-32 metric ton, EURO5 {RER}| market for transport, freight, lorry 16-32 metric ton, EURO5 | Cut-off, U	tkm	0.0101273	0.0364958	0.031587	0.0102889	0.0148266	0.0147328	0.0167879	0.0148697	0.0155593	0.0175515	0.0244011	0.0153444	0.0266995	0.0591046	0.0845325	0.213005	0.0151397	0.0132309	0.0194132	0.0191185	Transport - Perlite
		Transport, freight, lorry 16-32 metric ton, EURO5 {RER}| market for transport, freight, lorry 16-32 metric ton, EURO5 | Cut-off, U	tkm	0.000357597	0.00128868	0.00111535	0.000363305	0.000523533	0.00052022	0.000592788	0.000525054	0.000549404	0.000619748	0.000861611	0.000541814	0.000942768	0.002087	0.00298487	0.00752126	0.000534586	0.000467188	0.000685488	0.000675082	Perlite transport to landfill
	Fertilitzation	Potassium nitrate {RER}| market for potassium nitrate | Cut-off, U	kg	0.0144141	0.0309893	0.034223	0.00684092	0.00732042	0.00822226	0.00937208	0.00864361	0.00759029	0.00425664	0.00569877	0.004034	0.01382	0.0305933	0.00407495	0.0102614	0.000321253	0.00174536	0.000348661	0.00171804	KNO3
		Inorganic phosphorus fertiliser, as P2O5 {RER}| market group for inorganic phosphorus fertiliser, as P2O5 | Cut-off, U	kg	0.00523372	0.00843332	0.00920945	0.00354173	0.00594178	0.0101675	0.0115894	0.00631933	0.00554925	0.00397846	0.00532635	0.00377038	0.0157098	0.0347768	0	0	0.00431503	0	0.00468704	0	KPO4H2 - as P2O5 (60.3%)
		Inorganic potassium fertiliser, as K2O {ES}| market for inorganic potassium fertiliser, as K2O | Cut-off, U	kg	0.00344575	0.00555228	0.00606327	0.00233179	0.00391192	0.00669405	0.00763016	0.00416049	0.00365348	0.00261932	0.00350674	0.00248232	0.0103429	0.0228962	0	0	0.00284091	0	0.00308583	0	KPO4H2 - as K2O (39.7%)
		Potassium sulfate {RER}| market for potassium sulfate | Cut-off, U	kg	0.0208462	0.0268125	0.0293725	0.0187953	0.0157585	0.0218664	0.0249243	0.0261995	0.0230068	0.0148982	0.0199457	0.014119	0.0535696	0.118587	0.00877527	0.0220977	0.021297	0.0279169	0.0230925	0.0278929	K2SO4
		Calcium nitrate {RER}| market for calcium nitrate | Cut-off, U	kg	0.0268133	0.033711	0.0369177	0.0219739	0.0178261	0.031757	0.036198	0.0338131	0.0296926	0.0208575	0.027924	0.0197666	0.0673212	0.149029	0.084144	0.211889	0.0185665	0.030893	0.0201617	0.0308742	Ca(NO3)2
		Calcium chloride {RER}| market for calcium chloride | Cut-off, U	kg	0.00844698	0.0113987	0.0123957	0.00656452	0.00804687	0.00792435	0.00903251	0.00904668	0.00794424	0.00595929	0.00797827	0.00564761	0.0189854	0.0420279	0.025409	0.0639844	0.00765567	0.00169107	0.00831569	0.00195123	CaCl2
		Magnesium oxide {GLO}| market for magnesium oxide | Cut-off, U	kg	0.0177464	0.0228512	0.0250609	0.00338591	0.0107478	0.0106055	0.0120886	0.00998718	0.00877012	0.00553363	0.0074084	0.00524421	0.0202921	0.0449207	0.0197694	0.0497827	0.00872034	0	0.00947215	0	Mg(NO3)2
		Ammonium nitrate {RER}| market for ammonium nitrate | Cut-off, U	kg	0	0	0	0	0	0	0	0	0	0	0	0	0	0	0	0	0.00119887	0	0.00131379	0	NH4NO3
		Iron sulfate {RER}| market for iron sulfate | Cut-off, U	kg	2.56e-05	4.09598e-05	4.48636e-05	1.65841e-05	2.90582e-05	2.62159e-05	2.9882e-05	2.86628e-05	2.51699e-05	1.70265e-05	2.27951e-05	1.6136e-05	5.47327e-05	0.000121162	7.6479e-05	0.000192587	0	0	0.00777288	0	Hortilon - Fe
		Magnesium oxide {GLO}| market for magnesium oxide | Cut-off, U	kg	2.112e-05	3.37918e-05	3.70125e-05	1.36818e-05	2.3973e-05	2.16281e-05	2.46526e-05	2.36468e-05	2.07651e-05	1.40469e-05	1.88059e-05	1.33122e-05	4.51545e-05	9.99584e-05	6.30952e-05	0.000158885	4.56253e-05	4.54775e-05	4.2951e-05	4.54775e-05	Hortilon - MgO
		Manganese dioxide {GLO}| market for manganese dioxide | Cut-off, U	kg	2.56e-05	4.09598e-05	4.48636e-05	1.65841e-05	2.90582e-05	2.62159e-05	2.9882e-05	2.86628e-05	2.51699e-05	1.70265e-05	2.27951e-05	1.6136e-05	5.47327e-05	0.000121162	7.6479e-05	0.000192587	9.96856e-05	9.75763e-05	9.38425e-05	9.75763e-05	Hortilon - Mn
		Zinc monosulfate {RER}| market for zinc monosulfate | Cut-off, U	kg	9.6e-06	1.53599e-05	1.68239e-05	6.21902e-06	1.08968e-05	9.83096e-06	1.12057e-05	1.07485e-05	9.4387e-06	6.38495e-06	8.54815e-06	6.05101e-06	2.05248e-05	4.54356e-05	2.86796e-05	7.22203e-05	5.0993e-05	4.8004e-05	4.8004e-05	4.8004e-05	Hortilon - Zn
		Copper oxide {GLO}| market for copper oxide | Cut-off, U	kg	9.6e-06	1.53599e-05	1.68239e-05	6.21902e-06	1.08968e-05	9.83096e-06	1.12057e-05	1.07485e-05	9.4387e-06	6.38495e-06	8.54815e-06	6.05101e-06	2.05248e-05	4.54356e-05	2.86796e-05	7.22203e-05	6.17284e-06	6.06367e-06	5.81102e-06	6.06367e-06	Hortilon - Cu
		Molybdenite {GLO}| market for molybdenite | Cut-off, U	kg	6.4e-07	1.02399e-06	1.12159e-06	4.14601e-07	7.26454e-07	6.55397e-07	7.4705e-07	7.16569e-07	6.29247e-07	4.25664e-07	5.69877e-07	4.034e-07	1.36832e-06	3.02904e-06	1.91197e-06	4.81469e-06	8.85668e-06	8.74179e-06	8.33754e-06	8.74179e-06	Hortilon - Mo
		Boric oxide {GLO}| market for boric oxide | Cut-off, U	kg	3.2e-06	5.11997e-06	5.60795e-06	2.07301e-06	3.63227e-06	3.27699e-06	3.73525e-06	3.58284e-06	3.14623e-06	2.12832e-06	2.84938e-06	2.017e-06	6.84158e-06	1.51452e-05	9.55987e-06	2.40734e-05	6.44122e-05	6.56897e-05	6.06367e-05	6.56897e-05	Hortilon - B
		Iron sulfate {RER}| market for iron sulfate | Cut-off, U	kg	8.448e-05	0.000135167	0.00014805	5.47274e-05	9.58919e-05	8.65124e-05	9.86106e-05	9.45871e-05	8.30605e-05	5.61876e-05	7.52237e-05	5.32489e-05	0.000180618	0.000399833	0.000252381	0.000635538	7.79388e-05	7.33704e-05	7.33704e-05	7.33704e-05	Sequestrene - Fe
		Transport, freight, light commercial vehicle {RER}| market group for transport, freight, light commercial vehicle | Cut-off, U	tkm	0.00679885	0.00980252	0.010749	0.00444854	0.00488302	0.00681949	0.00777314	0.00688599	0.00604685	0.00407559	0.00545638	0.00386243	0.0140298	0.0310577	0.00998969	0.0251558	0.00456884	0.00438139	0.00550082	0.00439469	Fertilizer - Transport
	Nursery	Electricity, low voltage {RER}| market group for electricity, low voltage | Cut-off, U	kWh	1.20193e-06	4.33143e-06	3.74884e-06	1.22112e-06	1.75967e-06	1.74853e-06	1.99245e-06	1.76478e-06	1.84663e-06	2.08306e-06	2.896e-06	1.82112e-06	3.16878e-06	7.01472e-06	1.00326e-05	2.52801e-05	1.79682e-06	1.57029e-06	2.30402e-06	2.26905e-06	Electricity - Nursery
		Diesel, burned in building machine {GLO}| market for diesel, burned in building machine | Cut-off, U	MJ	6.63468e-07	2.39095e-06	2.06936e-06	6.74059e-07	9.71338e-07	9.65191e-07	1.09983e-06	9.74159e-07	1.01934e-06	1.14985e-06	1.59859e-06	1.00526e-06	1.74917e-06	3.87213e-06	5.53799e-06	1.39546e-05	9.91846e-07	8.66798e-07	1.27182e-06	1.25251e-06	Diesel - Nursery
		Transport, freight, light commercial vehicle {RER}| market group for transport, freight, light commercial vehicle | Cut-off, U	tkm	8.81418e-05	0.000317638	0.000274915	8.9549e-05	0.000129042	0.000128226	0.000146113	0.000129417	0.000135419	0.000152758	0.000212373	0.000133549	0.000232377	0.000514413	0.000735723	0.00185387	0.000131767	0.000115154	0.000168962	0.000166397	Transport
	Struvite production	Magnesium oxide {GLO}| market for magnesium oxide | Cut-off, U	kg	0	0	0	0	0	0	0	0	0	0	0	0	0	0	0.040469	0.117388	0	0.00599757	0	0.00804364	Magnesium oxide
		Sodium hydroxide, without water, in 50% solution state {RoW}| market for sodium hydroxide, without water, in 50% solution state | Cut-off, S	kg	0	0	0	0	0	0	0	0	0	0	0	0	0	0	0.00372326	0.0108	0	0.000551794	0	0.000740038	Sodium oxide
		Tap water {Europe without Switzerland}| market for tap water | Cut-off, U	kg	0	0	0	0	0	0	0	0	0	0	0	0	0	0	0.0180435	0.0523385	0	0.00267408	0	0.00358634	Struvite - Tap water
		Hydrochloric acid, without water, in 30% solution state {RER}| market for hydrochloric acid, without water, in 30% solution state | Cut-off, S	kg	0	0	0	0	0	0	0	0	0	0	0	0	0	0	0.0731287	0.212123	0	0.0108378	0	0.0145351	Hydrochloric acid
		Electricity, medium voltage {ES}| market for electricity, medium voltage | Cut-off, U	kWh	0	0	0	0	0	0	0	0	0	0	0	0	0	0	0.0499299	0.144831	0	0.0073997	0	0.0099241	Electricity, medium voltage
		Transport, freight, light commercial vehicle {RER}| market group for transport, freight, light commercial vehicle | Cut-off, U	tkm	0	0	0	0	0	0	0	0	0	0	0	0	0	0	0.000286405	0.000830769	0	4.24457e-05	0	5.6926e-05	Transport, freight, light commercial vehicle
	Tap water use	Tap water {Europe without Switzerland}| market for tap water | Cut-off, U	m3	11.9963	10.9943	5.89883	4.73015	0	0	0	0	0	0	0	0	0	0	0	0	4.24047	3.74432	6.67951	6.57812	Irrigation - Tap Water
	Recycling	Municipal solid waste {RER}| market group for municipal solid waste | Cut-off, U	kg	0.0238288	0.0858724	0.0743223	0.0242092	0.0348862	0.0346654	0.039501	0.0349875	0.0366102	0.0412976	0.0574144	0.0361044	0.0628223	0.13907	0.1989	0.501187	0.0356227	0.0311316	0.0456782	0.0449848	Perlite waste
		Municipal solid waste {RER}| market group for municipal solid waste | Cut-off, U	kg	1.09417e-05	3.94308e-05	3.41272e-05	1.11164e-05	1.6019e-05	1.59176e-05	1.8138e-05	1.60655e-05	1.68106e-05	1.8963e-05	2.63635e-05	1.65784e-05	2.88467e-05	6.38578e-05	9.13306e-05	0.000230135	1.63572e-05	1.42949e-05	2.09745e-05	2.06561e-05	Perlite bags waste
	Emissions to Air	van	kg	0.000297653	0.000430733	0.000473098	0.000160078	0.000182537	0.000256788	0.000292698	0.000265561	0.000233199	0.000155793	0.000208575	0.000147645	0.000516957	0.00114439	0.000559625	0.00140923	0.000145767	0.000165387	0.000201248	0.000221808	NH3 (Ammonia)
		Dinitrogen monoxide, air	kg	0.000124022	0.000179472	0.000197124	6.66993e-05	7.60572e-05	0.000106995	0.000121957	0.00011065	9.71664e-05	6.49137e-05	8.69062e-05	6.15186e-05	0.000215399	0.000476828	0.000233177	0.000587181	6.07362e-05	6.89112e-05	8.38532e-05	9.24202e-05	Nitrous Oxides (N2O)
		Nitrogen oxides, air	kg	1.24022e-05	1.79472e-05	1.97124e-05	6.66993e-06	7.60572e-06	1.06995e-05	1.21957e-05	1.1065e-05	9.71664e-06	6.49137e-06	8.69062e-06	6.15186e-06	2.15399e-05	4.76828e-05	2.33177e-05	5.87181e-05	6.07362e-06	6.89112e-06	8.38532e-06	9.24202e-06	Nitrogen Oxides (NOx)
	Emissions to Water	Nitrate, water	kg	0.0222411	0.0336571	0.0197792	0.00625184	0.00573498	0.00319321	0.00345246	0.00776472	0.0028777	0.00406117	0.00564609	0.00355168	0.00414325	0.0091719	0.00517341	0.0130276	0.00160554	0.00136933	0.00221663	0.00183648	NO3- (Nitrate)
		Phosphate, water	kg	0.00169095	0.00846142	0.00266777	0.00184663	0.00159987	0.00230098	0.00245892	0.00170241	0.00124801	0.00210443	0.00292571	0.00184042	0.000976363	0.00216137	0.000368083	0.000926898	0.000676541	4.84409e-05	0.000934042	6.49665e-05	PO43- (Phosphate)
		Potassium I, water	kg	0.0101364	0.023983	0.0130694	0.00798057	0.00611898	0.00302391	0.00322868	0.00870212	0.00269345	0.00698232	0.00970725	0.00610635	0.013499	0.0298827	0.00806451	0.0203078	0.00444996	0.00514071	0.00614368	0.00689446	K+ (Potassium Ion)
Rainwater Harvesting System	Water tank	Excavation, hydraulic digger {GLO}| market for excavation, hydraulic digger | Cut-off, U	m3	0.000305882	0.000588235	0.000575535	0.000225118	0.000426175	0.00035048	0.000399492	0.000263179	0.000231341	0.000353754	0.000491406	0.000327487	0.00074403	0.00164706	0.00113737	0.00286361	0.000257017	0.000287727	0.000354755	0.000401831	Excavation, hydraulic digger
		Glass fibre reinforced plastic, polyester resin, hand lay-up {GLO}| market for glass fibre reinforced plastic, polyester resin, hand lay-up | Cut-off, U	kg	0.0123934	0.0238335	0.0233189	0.00912109	0.0172673	0.0142004	0.0161862	0.0106632	0.00937323	0.014333	0.0199103	0.0132688	0.0301459	0.0667339	0.046083	0.116025	0.0104136	0.0116578	0.0143736	0.016281	GFRP (Glass Fiber Reinforced Polymers)
		Injection moulding {RER}| injection moulding | Cut-off, U	kg	0.0123934	0.0238335	0.0233189	0.00912109	0.0172673	0.0142004	0.0161862	0.0106632	0.00937323	0.014333	0.0199103	0.0132688	0.0301459	0.0667339	0.046083	0.116025	0.0104136	0.0116578	0.0143736	0.016281	Injection moulding
		Transport, freight, lorry 3.5-7.5 metric ton, EURO5 {RER}| market for transport, freight, lorry 3.5-7.5 metric ton, EURO5 | Cut-off, U	tkm	0.00148721	0.00286002	0.00279827	0.00109453	0.00207208	0.00170405	0.00194235	0.00127959	0.00112479	0.00171996	0.00238924	0.00159225	0.00361751	0.00800807	0.00552995	0.013923	0.00124963	0.00139894	0.00172483	0.00195372	Transport 3.5-7.5 lorry from Unknown, Barcelona
		Diesel, burned in building machine {GLO}| market for diesel, burned in building machine | Cut-off, U	MJ	3.91529e-05	7.52941e-05	7.36684e-05	2.88151e-05	5.45504e-05	4.48614e-05	5.11349e-05	3.36869e-05	2.96116e-05	4.52805e-05	6.29e-05	4.19183e-05	9.52359e-05	0.000210824	0.000145584	0.000366542	3.28982e-05	3.68291e-05	4.54086e-05	5.14343e-05	Backfilling water tank excavation
		Transport, freight, lorry 3.5-7.5 metric ton, EURO5 {RER}| market for transport, freight, lorry 3.5-7.5 metric ton, EURO5 | Cut-off, U	tkm	0.000743606	0.00143001	0.00139914	0.000547266	0.00103604	0.000852024	0.000971173	0.000639793	0.000562394	0.000859982	0.00119462	0.000796127	0.00180875	0.00400403	0.00276498	0.00696149	0.000624815	0.00069947	0.000862416	0.000976858	End of life: transport lorry to landfill
	Pipes	Polyethylene, high density, granulate {GLO}| market for polyethylene, high density, granulate | Cut-off, U	kg	0.000932941	0.00179412	0.00175538	0.000686609	0.00129983	0.00106896	0.00121845	0.000802696	0.000705589	0.00107895	0.00149879	0.000998834	0.00226929	0.00502353	0.00346899	0.008734	0.000783903	0.000877567	0.001082	0.00122558	HDPE (high density polythelene)
		Injection moulding {RER}| injection moulding | Cut-off, U	kg	0.000932941	0.00179412	0.00175538	0.000686609	0.00129983	0.00106896	0.00121845	0.000802696	0.000705589	0.00107895	0.00149879	0.000998834	0.00226929	0.00502353	0.00346899	0.008734	0.000783903	0.000877567	0.001082	0.00122558	Injection moulding
		Transport, freight, light commercial vehicle {RER}| market group for transport, freight, light commercial vehicle | Cut-off, U	tkm	0.000111953	0.000215294	0.000210646	8.23931e-05	0.00015598	0.000128276	0.000146214	9.63235e-05	8.46707e-05	0.000129474	0.000179855	0.00011986	0.000272315	0.000602824	0.000416279	0.00104808	9.40684e-05	0.000105308	0.00012984	0.00014707	Transport light com.veh. from Unknown, Barcelona
		Transport, freight, lorry 3.5-7.5 metric ton, EURO5 {RER}| market for transport, freight, lorry 3.5-7.5 metric ton, EURO5 | Cut-off, U	tkm	5.59765e-05	0.000107647	0.000105323	4.11965e-05	7.79901e-05	6.41378e-05	7.3107e-05	4.81617e-05	4.23353e-05	6.47369e-05	8.99274e-05	5.99301e-05	0.000136158	0.000301412	0.000208139	0.00052404	4.70342e-05	5.2654e-05	6.49201e-05	7.3535e-05	End of life: transport lorry to landfill
		Waste polyethylene, for recycling, unsorted {Europe without Switzerland}| market for waste polyethylene, for recycling, unsorted | Cut-off, U	kg	0.000932941	0.00179412	0.00175538	0.000686609	0.00129983	0.00106896	0.00121845	0.000802696	0.000705589	0.00107895	0.00149879	0.000998834	0.00226929	0.00502353	0.00346899	0.008734	0.000783903	0.000877567	0.001082	0.00122558	Recycling
	Pump	Cast iron {GLO}| market for cast iron | Cut-off, U	kg	0.00020124	0.000387	0.000378644	0.000148105	0.000280381	0.000230581	0.000262826	0.000173145	0.000152199	0.000232735	0.000323296	0.000215453	0.000489498	0.0010836	0.000748278	0.00188397	0.000169092	0.000189296	0.000233393	0.000264364	Cast iron
		Steel, chromium steel 18/8 {GLO}| market for steel, chromium steel 18/8 | Cut-off, U	kg	2.36753e-05	4.55294e-05	4.45464e-05	1.74241e-05	3.2986e-05	2.71271e-05	3.09207e-05	2.037e-05	1.79058e-05	2.73805e-05	3.80349e-05	2.53475e-05	5.75879e-05	0.000127482	8.80327e-05	0.000221643	1.98932e-05	2.22701e-05	2.7458e-05	3.11017e-05	Steel
		Metal working, average for metal product manufacturing {RER}| metal working, average for metal product manufacturing | Cut-off, U	kg	0.000224915	0.000432529	0.000423191	0.000165529	0.000313367	0.000257708	0.000293746	0.000193515	0.000170105	0.000260115	0.000361331	0.000240801	0.000547085	0.00121108	0.000836311	0.00210561	0.000188985	0.000211566	0.000260851	0.000295466	Metal working-Cast iron + steel
		Transport, freight, light commercial vehicle {RER}| market group for transport, freight, light commercial vehicle | Cut-off, U	tkm	2.69898e-05	5.19035e-05	5.07829e-05	1.98635e-05	3.7604e-05	3.09249e-05	3.52496e-05	2.32218e-05	2.04126e-05	3.12138e-05	4.33597e-05	2.88961e-05	6.56503e-05	0.00014533	0.000100357	0.000252673	2.26782e-05	2.53879e-05	3.13021e-05	3.54559e-05	Transport light com.veh. from Unknown, Barcelona
		Electricity, low voltage {RER}| market group for electricity, low voltage | Cut-off, U	kWh	0.00939112	0.0180599	0.0176699	0.00691151	0.0130843	0.0107603	0.0122651	0.00808005	0.00710256	0.0108609	0.015087	0.0100544	0.022843	0.0505676	0.0349194	0.0879178	0.00789089	0.00883372	0.0108916	0.0123369	Electricity for pump operation
		Transport, freight, lorry 3.5-7.5 metric ton, EURO5 {RER}| market for transport, freight, lorry 3.5-7.5 metric ton, EURO5 | Cut-off, U	tkm	1.34949e-05	2.59518e-05	2.53914e-05	9.93174e-06	1.8802e-05	1.54625e-05	1.76248e-05	1.16109e-05	1.02063e-05	1.56069e-05	2.16799e-05	1.44481e-05	3.28251e-05	7.26649e-05	5.01786e-05	0.000126337	1.13391e-05	1.26939e-05	1.56511e-05	1.7728e-05	End of life: transport lorry to recycling
	Recycling	Mixed plastics (waste treatment) {GLO}| recycling of mixed plastics | Cut-off, U	kg	0.0123934	0.0238335	0.0233189	0.00912109	0.0172673	0.0142004	0.0161862	0.0106632	0.00937323	0.014333	0.0199103	0.0132688	0.0301459	0.0667339	0.046083	0.116025	0.0104136	0.0116578	0.0143736	0.016281	Recycling
		Steel and iron (waste treatment) {GLO}| recycling of steel and iron | Cut-off, U	kg	0.000224915	0.000432529	0.000423191	0.000165529	0.000313367	0.000257708	0.000293746	0.000193515	0.000170105	0.000260115	0.000361331	0.000240801	0.000547085	0.00121108	0.000836311	0.00210561	0.000188985	0.000211566	0.000260851	0.000295466	Recycling iron
		Steel and iron (waste treatment) {GLO}| recycling of steel and iron | Cut-off, U	kg	0.000224915	0.000432529	0.000423191	0.000165529	0.000313367	0.000257708	0.000293746	0.000193515	0.000170105	0.000260115	0.000361331	0.000240801	0.000547085	0.00121108	0.000836311	0.00210561	0.000188985	0.000211566	0.000260851	0.000295466	Recycling steel

## Sheet: Inventory_indoor_environment
Category	Element	Simapro input (Ecoinvent 3.10)	Unit	20-IE	Materials / processes
Auxiliary equipment	Headboard	Cast iron {GLO}| market for cast iron | Cut-off, U	kg	0.00547395	Cast iron, Pump + pressure switch
		Steel, chromium steel 18/8 {GLO}| market for steel, chromium steel 18/8 | Cut-off, U	kg	0.000643994	Steel, Pump + pressure switch
		Polyethylene, high density, granulate, recycled {Europe without Switzerland}| market for polyethylene, high density, granulate, recycled | Cut-off, U	kg	0.000321997	HDPE, Pump + pressure switch
		Polyethylene, high density, granulate, recycled {Europe without Switzerland}| market for polyethylene, high density, granulate, recycled | Cut-off, U	kg	0.000320125	HDPE, Digital timer
		Electronics, for control units {GLO}| market for electronics, for control units | Cut-off, U	kg	1.68487e-05	Electronics, Digital timer
		Polypropylene, granulate {GLO}| market for polypropylene, granulate | Cut-off, U	kg	0.0009922	PP, DOSATRON
		Polyvinylchloride, bulk polymerised {GLO}| market for polyvinylchloride, bulk polymerised | Cut-off, U	kg	0.000305711	PVC, Pipe 32 mm d.
		Polyvinylchloride, bulk polymerised {GLO}| market for polyvinylchloride, bulk polymerised | Cut-off, U	kg	0.0015124	PVC, Pipe 25 mm d.
		Polyvinylchloride, bulk polymerised {GLO}| market for polyvinylchloride, bulk polymerised | Cut-off, U	kg	0.00030053	PVC, Joint (Colze 32)
		Polyvinylchloride, bulk polymerised {GLO}| market for polyvinylchloride, bulk polymerised | Cut-off, U	kg	0.000477379	PVC, Joint (Colze 25)
		Polyvinylchloride, bulk polymerised {GLO}| market for polyvinylchloride, bulk polymerised | Cut-off, U	kg	0.000117691	PVC, Joint (UA 32)
		Polyvinylchloride, bulk polymerised {GLO}| market for polyvinylchloride, bulk polymerised | Cut-off, U	kg	0.000868643	PVC, Joint (UA 25)
		Polyvinylchloride, bulk polymerised {GLO}| market for polyvinylchloride, bulk polymerised | Cut-off, U	kg	0.000127613	PVC, Joint (T 25)
		Polyvinylchloride, bulk polymerised {GLO}| market for polyvinylchloride, bulk polymerised | Cut-off, U	kg	0.000461154	PVC, Joint (Vàlvula bola 32)
		Polyvinylchloride, bulk polymerised {GLO}| market for polyvinylchloride, bulk polymerised | Cut-off, U	kg	0.00140518	PVC, Joint (Vàlvula bola 25)
		Polyvinylchloride, bulk polymerised {GLO}| market for polyvinylchloride, bulk polymerised | Cut-off, U	kg	0.000466396	PVC, Electrovalve
		Polyethylene, low density, granulate {GLO}| market for polyethylene, low density, granulate | Cut-off, U	kg	0.00507377	PE , Nutrient tank
		Polyethylene, low density, granulate {GLO}| market for polyethylene, low density, granulate | Cut-off, U	kg	0.00938655	PE, Water tank
		Cast iron {GLO}| market for cast iron | Cut-off, U	kg	0.00296412	Cast iron, Flow meter
		Polyethylene, high density, granulate, recycled {Europe without Switzerland}| market for polyethylene, high density, granulate, recycled | Cut-off, U	kg	0.000156006	HDPE, Flow meter
		Cast iron {GLO}| market for cast iron | Cut-off, U	kg	0.000187207	Cast iron, Manometer
		Bronze {GLO}| market for bronze | Cut-off, U	kg	2.6209e-05	Bronze, Manometer
		Epoxy resin, liquid {RER}| market for epoxy resin, liquid | Cut-off, U	kg	9.75039e-05	Adhesive PVC
		Solvent, organic {GLO}| market for solvent, organic | Cut-off, U	kg	0.00024961	Solvent PVC
	Leachate trays (plastic)	Polyethylene, low density, granulate {GLO}| market for polyethylene, low density, granulate | Cut-off, U	kg	0.000228327	LDPE, Covering plastic
		Polystyrene, expandable {GLO}| market for polystyrene, expandable | Cut-off, U	kg	0.0030123	EPS, Supporting tray
		Polystyrene, expandable {GLO}| market for polystyrene, expandable | Cut-off, U	kg	0.000155039	EPS, Canal covering
	Distribution	Polyethylene, low density, granulate {GLO}| market for polyethylene, low density, granulate | Cut-off, U	kg	2.9589e-05	PVC, Drip tube
		Polyethylene, low density, granulate {GLO}| market for polyethylene, low density, granulate | Cut-off, U	kg	4.93151e-06	PVC, Drip
		Polyethylene, low density, granulate {GLO}| market for polyethylene, low density, granulate | Cut-off, U	kg	9.86301e-06	PVC, Gripping piece
		Polyethylene, low density, granulate {GLO}| market for polyethylene, low density, granulate | Cut-off, U	kg	0.00205769	LDPE, Primary Distribution pipe 25 mm d
		Polyethylene, low density, granulate {GLO}| market for polyethylene, low density, granulate | Cut-off, U	kg	0.00211715	LDPE, Goteo Hunter Pipe
		Polyvinylchloride, bulk polymerised {GLO}| market for polyvinylchloride, bulk polymerised | Cut-off, U	kg	7.4883e-05	PE, Joint
		Polyvinylchloride, bulk polymerised {GLO}| market for polyvinylchloride, bulk polymerised | Cut-off, U	kg	7.4883e-05	PE, Joint insertion
		Polyvinylchloride, bulk polymerised {GLO}| market for polyvinylchloride, bulk polymerised | Cut-off, U	kg	6.08424e-05	PE, Stopper
	Processes	Injection moulding {RER}| injection moulding | Cut-off, U	kg	0.00339566	All plastics (leachate trays), Injection moulding
		Injection moulding {RER}| injection moulding | Cut-off, U	kg	0.0279863	All plastics, Injection moulding
		Metal working, average for metal product manufacturing {RER}| metal working, average for metal product manufacturing | Cut-off, U	kg	0.00929548	All metals, Metal working for product manufacturing
	Transport + End of life (without trays)	Transport, freight, light commercial vehicle {RER}| market group for transport, freight, light commercial vehicle | Cut-off, U	tkm	0.0028486	Transport light com.veh. from Unknown, Barcelona
		Transport, freight, light commercial vehicle {RER}| market group for transport, freight, light commercial vehicle | Cut-off, U	tkm	0.00244166	End of life: transport light com.veh. to landfill
	LED module	Section bar extrusion, aluminium {GLO}| market for section bar extrusion, aluminium | Cut-off, U	kg	0.00203247	Aluminium bar
		Copper-rich materials {GLO}| market for copper-rich materials | Cut-off, U	kg	9.1789e-06	Copper, wires
		Polyethylene, low density, granulate {GLO}| market for polyethylene, low density, granulate | Cut-off, U	kg	2.77553e-05	PE, bar
		Electronic component, passive, unspecified {GLO}| market for electronic component, passive, unspecified | Cut-off, U	kg	2.18545e-05	Electronics, components
		Light emitting diode {GLO}| market for light emitting diode | Cut-off, U	kg	2.09672e-05	Light emitting diode (LED)
		Injection moulding {RER}| injection moulding | Cut-off, U	kg	2.77553e-05	Plastics, Injection moulding
		Metal working, average for metal product manufacturing {RER}| metal working, average for metal product manufacturing | Cut-off, U	kg	0.00204165	All metals, Metal working for product manufacturing
		Electricity, low voltage {RER}| market group for electricity, low voltage | Cut-off, U	kWh	19.6793	Energy for system operation
		Transport, freight, lorry 3.5-7.5 metric ton, EURO5 {RER}| market for transport, freight, lorry 3.5-7.5 metric ton, EURO5 | Cut-off, U	tkm	0.00607755	Transport light com.veh. from Eindhoven (NL)
Crop operation	Growth	Expanded perlite {GLO}| market for expanded perlite | Cut-off, U	kg	0.0446802	Substrate - Perlite
		Polyethylene, high density, granulate, recycled {Europe without Switzerland}| market for polyethylene, high density, granulate, recycled | Cut-off, U	kg	2.05162e-05	Plastic bags Perlite
		Transport, freight, lorry 16-32 metric ton, EURO5 {RER}| market for transport, freight, lorry 16-32 metric ton, EURO5 | Cut-off, U	tkm	0.0189891	Transport - Perlite
		Transport, freight, lorry 16-32 metric ton, EURO5 {RER}| market for transport, freight, lorry 16-32 metric ton, EURO5 | Cut-off, U	tkm	0.000670511	Perlite transport to landfill
	Fertilitzation	Potassium nitrate {RER}| market for potassium nitrate | Cut-off, U	kg	0.00635945	KNO3
		Inorganic phosphorus fertiliser, as P2O5 {RER}| market group for inorganic phosphorus fertiliser, as P2O5 | Cut-off, U	kg	0.00464939	KPO4H2 - as P2O5 (60.3%)
		Inorganic potassium fertiliser, as K2O {ES}| market for inorganic potassium fertiliser, as K2O | Cut-off, U	kg	0.00306104	KPO4H2 - as K2O (39.7%)
		Potassium sulfate {RER}| market for potassium sulfate | Cut-off, U	kg	0.0192761	K2SO4
		Calcium nitrate {RER}| market for calcium nitrate | Cut-off, U	kg	0.0248777	Ca(NO3)2
		Calcium chloride {RER}| market for calcium chloride | Cut-off, U	kg	0.00665601	CaCl2
		Magnesium oxide {GLO}| market for magnesium oxide | Cut-off, U	kg	0.00734797	Mg(NO3)2
		Ammonium nitrate {RER}| market for ammonium nitrate | Cut-off, U	kg	0	NH4NO3
		Iron sulfate {RER}| market for iron sulfate | Cut-off, U	kg	2.10883e-05	Hortilon - Fe
		Magnesium oxide {GLO}| market for magnesium oxide | Cut-off, U	kg	1.73979e-05	Hortilon - MgO
		Manganese dioxide {GLO}| market for manganese dioxide | Cut-off, U	kg	2.10883e-05	Hortilon - Mn
		Zinc monosulfate {RER}| market for zinc monosulfate | Cut-off, U	kg	7.90813e-06	Hortilon - Zn
		Copper oxide {GLO}| market for copper oxide | Cut-off, U	kg	7.90813e-06	Hortilon - Cu
		Molybdenite {GLO}| market for molybdenite | Cut-off, U	kg	5.27209e-07	Hortilon - Mo
		Boric oxide {GLO}| market for boric oxide | Cut-off, U	kg	2.63604e-06	Hortilon - B
		Iron sulfate {RER}| market for iron sulfate | Cut-off, U	kg	6.95915e-05	Sequestrene - Fe
		Transport, freight, light commercial vehicle {RER}| market group for transport, freight, light commercial vehicle | Cut-off, U	tkm	0.0050663	Fertilizer - Transport
	Nursery	Electricity, low voltage {RER}| market group for electricity, low voltage | Cut-off, U	kWh	2.63959e-06	Electricity - Nursery
		Diesel, burned in building machine {GLO}| market for diesel, burned in building machine | Cut-off, U	MJ	1.45705e-06	Diesel - Nursery
		Transport, freight, light commercial vehicle {RER}| market group for transport, freight, light commercial vehicle | Cut-off, U	tkm	0.00019357	Transport
	Recycling/waste	Municipal solid waste {RER}| market group for municipal solid waste | Cut-off, U	kg	0.0446802	Perlite waste
		Municipal solid waste {RER}| market group for municipal solid waste | Cut-off, U	kg	2.05162e-05	Perlite bags waste
	Emissions to Water	Nitrate, water	kg	0.00864899	NO3- (Nitrate)
		Phosphate, water	kg	0.000931357	PO43- (Phosphate)
		Potassium I, water	kg	0.00167083	K+ (Potassium Ion)
	Emissions to Air	Ammonia, air	kg	0.000195384	NH3 (Ammonia)
		Dinitrogen monoxide, air	kg	8.141e-05	Nitrous Oxides (N2O)
		Nitrogen oxides, air	kg	8.141e-06	Nitrogen Oxides (NOx)
Rainwater Harvesting System	Water tank	Excavation, hydraulic digger {GLO}| market for excavation, hydraulic digger | Cut-off, U	m3	0.000193631	Excavation, hydraulic digger
		Glass fibre reinforced plastic, polyester resin, hand lay-up {GLO}| market for glass fibre reinforced plastic, polyester resin, hand lay-up | Cut-off, U	kg	0.00784536	GFRP (Glass Fiber Reinforced Polymers)
		Injection moulding {RER}| injection moulding | Cut-off, U	kg	0.00784536	Injection moulding
		Transport, freight, lorry 3.5-7.5 metric ton, EURO5 {RER}| market for transport, freight, lorry 3.5-7.5 metric ton, EURO5 | Cut-off, U	tkm	0.000941443	Transport 3.5-7.5 lorry from Unknown, Barcelona
		Diesel, burned in building machine {GLO}| market for diesel, burned in building machine | Cut-off, U	MJ	2.47848e-05	Backfilling water tank excavation
		Transport, freight, lorry 3.5-7.5 metric ton, EURO5 {RER}| market for transport, freight, lorry 3.5-7.5 metric ton, EURO5 | Cut-off, U	tkm	0.000470722	End of life: transport lorry to landfill
	Pipes	Polyethylene, high density, granulate {GLO}| market for polyethylene, high density, granulate | Cut-off, U	kg	0.000590575	HDPE (high density polythelene)
		Injection moulding {RER}| injection moulding | Cut-off, U	kg	0.000590575	Injection moulding
		Transport, freight, light commercial vehicle {RER}| market group for transport, freight, light commercial vehicle | Cut-off, U	kg	7.0869e-05	Transport light com.veh. from Unknown, Barcelona
		Transport, freight, lorry 3.5-7.5 metric ton, EURO5 {RER}| market for transport, freight, lorry 3.5-7.5 metric ton, EURO5 | Cut-off, U	tkm	3.54345e-05	End of life: transport lorry to landfill
		Waste polyethylene, for recycling, unsorted {GLO}| waste polyethylene, for recycling, unsorted, Recycled Content cut-off | Cut-off, U	tkm	0.000590575	Recycling
	Pump	Cast iron {GLO}| market for cast iron | Cut-off, U	kg	0.00012739	Cast iron
		Steel, chromium steel 18/8 {GLO}| market for steel, chromium steel 18/8 | Cut-off, U	kg	1.49871e-05	Steel
		Metal working, average for metal product manufacturing {RER}| metal working, average for metal product manufacturing | Cut-off, U	kg	0.000142377	Metal working-Cast iron + steel
		Transport, freight, light commercial vehicle {RER}| market group for transport, freight, light commercial vehicle | Cut-off, U	tkm	1.70852e-05	Transport light com.veh. from Unknown, Barcelona
		Electricity, low voltage {RER}| market group for electricity, low voltage | Cut-off, U	kWh	0.00594482	Electricity for pump operation
		Transport, freight, lorry 3.5-7.5 metric ton, EURO5 {RER}| market for transport, freight, lorry 3.5-7.5 metric ton, EURO5 | Cut-off, U	tkm	8.54262e-06	End of life: transport lorry to recycling
	Recycling/waste	Mixed plastics (waste treatment) {GLO}| recycling of mixed plastics | Cut-off, U	kg	0.00784536	Recycling
		Steel and iron (waste treatment) {GLO}| recycling of steel and iron | Cut-off, U	kg	0.000142377	Recycling iron
		Steel and iron (waste treatment) {GLO}| recycling of steel and iron | Cut-off, U	kg	0.000142377	Recycling steel

## Sheet: LCIA_FigSM3
Global warming	15-C	15-FW	16-C	17-C	18-C	19-RC	19-RR	20-C	20-IS	20-IE	21-L	21-S	21-G	22-CA	22-CR	22-EA	22-ER	23-CA	23-CM	23-EA	23-EM
Auxiliary equipment	0.0221616	0.0698785	0.0593352	0.0201904	0.209991	0.217112	0.401733	0.21586	0.229283	0.195906	0.291155	0.354223	0.222748	0.387592	0.857997	1.22713	3.09214	0.224667	0.277745	0.19633	0.273541
Fertilizers	0.214679	0.315251	0.345737	0.128568	0.150985	0.185822	0.211636	0.207723	0.153666	0.152837	0.212908	0.296717	0.186786	0.424502	0.942203	0.30786	0.775763	0.130635	0.137975	0.118408	0.157644
Substrate	0.0483316	0.17445	0.150898	0.0491497	0.0704369	0.0704369	0.0802222	0.0710649	0.0743455	0.090766	0.0838823	0.116583	0.0733088	0.127556	0.282344	0.404055	1.01761	0.0723089	0.0928057	0.0631786	0.0918765
Struvite	0	0	0	0	0	0	0	0	0	0	0	0	0	0	0	0.139826	0.405591	0	0	0.0207224	0.0277161
Infrastructure	0.84275	1.03412	0.768012	0.307712	0.454823	0.443618	0.505926	0.42677	0.43677	0.0446709	0.458659	0.642546	0.582305	1.19553	1.53641	2.34318	5.90321	0.45711	0.828084	0.392354	0.930743
Energy	0.0408596	0.142066	0.117924	0.0383391	0.0582605	0.058536	0.0666898	0.0581088	0.060374	6.58131	2.66344	0.0928062	0.0662693	0.123427	0.223841	0.337197	0.852577	0.170714	0.183758	0.151456	0.186042
Total	1.16878	1.73577	1.44191	0.543959	0.944496	0.975525	1.26621	0.979526	0.954438	7.06549	3.71005	1.50288	1.13142	2.25861	3.8428	4.75924	12.0469	1.05543	1.52037	0.942449	1.66756
Auxiliary equipment (%)	0.0189612	0.040258	0.0411505	0.0371176	0.222331	0.222559	0.317272	0.220371	0.240228	0.0277272	0.0784775	0.235697	0.196875	0.171607	0.223274	0.257841	0.256675	0.212867	0.182683	0.208319	0.164036
Fertilizers (%)	0.183678	0.18162	0.239777	0.236356	0.159858	0.190484	0.167142	0.212064	0.161002	0.0216315	0.0573869	0.197433	0.165091	0.187948	0.245187	0.0646867	0.0643953	0.123773	0.0907509	0.125639	0.0945354
Substrate (%)	0.0413521	0.100503	0.104652	0.0903557	0.0745762	0.0722041	0.0633563	0.0725503	0.0778945	0.0128464	0.0226095	0.0775731	0.0647937	0.0564754	0.0734737	0.0848989	0.0844706	0.068511	0.0610416	0.0670366	0.0550963
Struvite (%)	0	0	0	0	0	0	0	0	0	0	0	0	0	0	0	0.0293799	0.0336677	0	0	0.0219878	0.0166207
Infrastructure (%)	0.72105	0.595773	0.532637	0.56569	0.481551	0.454748	0.399561	0.435691	0.45762	0.0063224	0.123626	0.427545	0.514669	0.529322	0.399816	0.492342	0.490019	0.433101	0.544661	0.416313	0.558146
Energy (%)	0.0349591	0.0818464	0.0817836	0.0704816	0.0616843	0.0600046	0.0526689	0.0593234	0.063256	0.931473	0.7179	0.0617524	0.0585719	0.0546472	0.0582494	0.070851	0.0707716	0.161748	0.120864	0.160704	0.111565
Total (%)	1	1	1	1	1	1	1	1	1	1	1	1	1	1	1	1	1	1	1	1	1
Terrestrial acidification	15-C	15-FW	16-C	17-C	18-C	19-RC	19-RR	20-C	20-IS	20-IE	21-L	21-S	21-G	22-CA	22-CR	22-EA	22-ER	23-CA	23-CM	23-EA	23-EM
Auxiliary equipment	6.52995e-05	0.000200097	0.00016921	5.81563e-05	0.000859267	0.000885882	0.00101636	0.000883237	0.000935559	0.000643955	0.00121286	0.00144942	0.000911432	0.00158596	0.00351076	0.00502114	0.0126524	0.000927846	0.0011405	0.000810817	0.00112327
Fertilizers	0.00149479	0.00217309	0.0023839	0.000941229	0.00105246	0.000943131	0.00107359	0.00149463	0.000779141	0.00109858	0.00151226	0.00210417	0.00132271	0.00304435	0.00674729	0.00225221	0.00567113	0.00093329	0.00108843	0.000930735	0.00107056
Substrate	0.000159154	0.00057444	0.000496879	0.000161839	0.000233374	0.000232027	0.000264155	0.000234061	0.000244774	0.000298922	0.000276204	0.000383858	0.000241399	0.000419973	0.000929564	0.00133073	0.00335042	0.000238063	0.000305603	0.000207976	0.000301048
Struvite	0	0	0	0	0	0	0	0	0	0	0	0	0	0	0	0.000430187	0.00124784	0	0	6.37542e-05	8.52221e-05
Infrastructure	0.00121224	0.00332758	0.00255663	0.000993659	0.00146858	0.00143043	0.00163143	0.00137416	0.0014051	0.000148861	0.00147013	0.00206242	0.00189023	0.00389592	0.00492883	0.00753445	0.0189837	0.00149176	0.0025957	0.00126444	0.00296958
Energy	0.00016425	0.000571088	0.000474039	0.000154118	0.000234199	0.000235307	0.000268084	0.00023359	0.000242695	0.026456	0.0107067	0.000373068	0.000266393	0.000496158	0.000899809	0.00134221	0.00338874	0.000686248	0.00073868	0.000606865	0.000745225
Total	0.00309573	0.00684629	0.00608066	0.002309	0.00384788	0.00372678	0.00425362	0.00421968	0.00360727	0.0286463	0.0151781	0.00637294	0.00463216	0.00944236	0.0170163	0.0179109	0.0452942	0.00427721	0.00586891	0.00388459	0.00629491
Auxiliary equipment (%)	0.0210934	0.0292271	0.0278276	0.0251868	0.223309	0.237707	0.23894	0.209314	0.259354	0.0224795	0.0799083	0.227434	0.196762	0.167963	0.206318	0.280339	0.279338	0.216928	0.194329	0.208727	0.178441
Fertilizers (%)	0.482855	0.317412	0.392047	0.407635	0.273517	0.253068	0.252396	0.354205	0.215992	0.0383497	0.0996343	0.330173	0.285549	0.322414	0.39652	0.125745	0.125206	0.218201	0.185457	0.239597	0.170068
Substrate (%)	0.0514108	0.0839053	0.0817147	0.0700904	0.0606501	0.0622594	0.0621012	0.0554689	0.067856	0.0104349	0.0181975	0.0602325	0.0521136	0.0444775	0.054628	0.0742973	0.0739701	0.0556585	0.0520715	0.0535388	0.0478239
Struvite (%)	0	0	0	0	0	0	0	0	0	0	0	0	0	0	0	0.0240181	0.0275496	0	0	0.0164121	0.0135383
Infrastructure (%)	0.391584	0.48604	0.420452	0.430341	0.38166	0.383826	0.383539	0.325655	0.389518	0.00519651	0.0968586	0.323622	0.408066	0.4126	0.289654	0.420662	0.419119	0.34877	0.442279	0.325502	0.471743
Energy (%)	0.053057	0.0834156	0.0779585	0.0667465	0.0608645	0.0631394	0.0630249	0.0553572	0.0672796	0.923539	0.705401	0.0585395	0.0575095	0.052546	0.0528794	0.0749381	0.0748162	0.160443	0.125863	0.156224	0.118385
Total (%)	1	1	1	1	1	1	1	1	1	1	1	1	1	1	1	1	1	1	1	1	1
Freshwater eutrophication	15-C	15-FW	16-C	17-C	18-C	19-RC	19-RR	20-C	20-IS	20-IE	21-L	21-S	21-G	22-CA	22-CR	22-EA	22-ER	23-CA	23-CM	23-EA	23-EM
Auxiliary equipment	8.44178e-06	2.38084e-05	1.98624e-05	7.04596e-06	0.000103898	0.000107874	0.000119062	0.000106777	0.000113921	9.14335e-05	0.000152933	0.000175225	0.000110185	0.000191731	0.000424423	0.000607015	0.00152958	0.000112738	0.000133537	9.8519e-05	0.000131523
Fertilizers	7.64841e-05	0.000230961	0.000120991	6.57669e-05	6.50362e-05	4.78321e-05	5.44603e-05	7.91502e-05	3.96785e-05	5.18337e-05	8.57822e-05	0.000119347	7.50735e-05	0.000114037	0.000252912	6.3053e-05	0.00015888	4.48396e-05	5.20358e-05	5.46436e-05	9.13982e-05
Substrate	4.37011e-05	0.000157729	0.00013643	4.44361e-05	6.40636e-05	6.36676e-05	7.25313e-05	6.4228e-05	6.72194e-05	8.20507e-05	7.58323e-05	0.000105417	6.62919e-05	0.000115344	0.000255327	0.000365264	0.000920192	6.53993e-05	8.39137e-05	5.71487e-05	8.35892e-05
Struvite	0	0	0	0	0	0	0	0	0	0	0	0	0	0	0	4.38795e-05	0.00012728	0	0	6.503e-06	8.70157e-06
Infrastructure	0.000186655	0.00054219	0.00040216	0.000160593	0.000232735	0.000229244	0.000261435	0.000223084	0.000229562	1.77043e-05	0.000244119	0.000343138	0.000286493	0.000570691	0.000823332	0.00123512	0.00311191	0.00025063	0.00038967	0.000203505	0.000453957
Energy	3.94038e-05	0.000137005	0.000113723	3.69731e-05	5.61847e-05	5.64504e-05	6.43136e-05	5.60384e-05	5.82229e-05	0.00634682	0.00256854	8.94996e-05	6.39081e-05	0.000119029	0.000215865	0.000317033	0.000798559	0.000164632	0.00017721	0.000144852	0.000177793
Total	0.000354686	0.00109169	0.000793166	0.000314815	0.000521917	0.000505068	0.000571803	0.000529278	0.000508604	0.00658984	0.00312721	0.000832627	0.000601952	0.00111083	0.00197186	0.00263137	0.0066464	0.000638238	0.000836367	0.000565171	0.000946963
Auxiliary equipment (%)	0.0238007	0.0218087	0.025042	0.0223813	0.199069	0.213583	0.208223	0.201741	0.223988	0.0138749	0.0489038	0.210448	0.183046	0.172602	0.21524	0.230684	0.230136	0.176639	0.159663	0.174317	0.138889
Fertilizers (%)	0.215639	0.211562	0.152542	0.208906	0.12461	0.0947043	0.0952431	0.149544	0.0780145	0.00786569	0.0274309	0.143338	0.124717	0.102659	0.128261	0.0239621	0.0239046	0.0702553	0.0622165	0.0966849	0.0965172
Substrate (%)	0.123211	0.144481	0.172007	0.14115	0.122747	0.126058	0.126847	0.12135	0.132165	0.0124511	0.0242492	0.126608	0.110128	0.103835	0.129486	0.138811	0.13845	0.102469	0.100331	0.101117	0.0882709
Struvite (%)	0	0	0	0	0	0	0	0	0	0	0	0	0	0	0	0.0166756	0.0191503	0	0	0.0115063	0.00918893
Infrastructure (%)	0.526255	0.496651	0.507032	0.510119	0.445923	0.453887	0.457212	0.421487	0.451357	0.00268661	0.0780627	0.412115	0.47594	0.513751	0.417541	0.469384	0.46821	0.39269	0.465908	0.360077	0.479383
Energy (%)	0.111095	0.125497	0.143378	0.117444	0.107651	0.111768	0.112475	0.105877	0.114476	0.963122	0.821353	0.107491	0.106168	0.107153	0.109473	0.120482	0.120149	0.257947	0.211881	0.256297	0.187751
Total (%)	1	1	1	1	1	1	1	1	1	1	1	1	1	1	1	1	1	1	1	1	1
Marine eutrophication	15-C	15-FW	16-C	17-C	18-C	19-RC	19-RR	20-C	20-IS	20-IE	21-L	21-S	21-G	22-CA	22-CR	22-EA	22-ER	23-CA	23-CM	23-EA	23-EM
Auxiliary equipment	8.48496e-07	2.4096e-06	2.01279e-06	7.12021e-07	6.7223e-06	7.11558e-06	9.21868e-06	6.9054e-06	7.51435e-06	8.72046e-06	1.06224e-05	1.13321e-05	7.12579e-06	1.23998e-05	2.7448e-05	3.92562e-05	9.8921e-05	7.40292e-06	8.07191e-06	6.46918e-06	7.9508e-06
Fertilizers	0.00149915	0.00226874	0.00133852	0.000424173	0.000390638	9.15349e-06	1.04236e-05	0.000528509	6.57765e-06	0.000585919	0.000279964	0.000389238	0.00024488	0.000294385	0.000651802	0.00035475	0.000893441	0.000112738	0.000154062	6.29298e-06	0.000146531
Substrate	1.13297e-05	4.08917e-05	3.53697e-05	1.15202e-05	1.66075e-05	1.65031e-05	1.8804e-05	1.66488e-05	1.74276e-05	2.12701e-05	1.96595e-05	2.7331e-05	1.71868e-05	2.99051e-05	6.62003e-05	9.46871e-05	0.000238579	1.6957e-05	2.17549e-05	1.48187e-05	2.17319e-05
Struvite	0	0	0	0	0	0	0	0	0	0	0	0	0	0	0	4.43596e-06	1.28673e-05	0	0	6.57416e-07	8.80894e-07
Infrastructure	2.579e-05	5.73596e-05	4.08999e-05	1.7177e-05	2.54765e-05	2.4755e-05	2.82245e-05	2.37049e-05	2.4198e-05	2.7305e-06	2.51984e-05	3.53738e-05	3.3122e-05	6.87507e-05	8.44494e-05	0.000129661	0.000326733	2.5785e-05	3.72667e-05	2.18599e-05	4.41471e-05
Energy	2.8826e-06	1.00226e-05	8.31943e-06	2.70478e-06	4.11022e-06	4.12965e-06	4.70489e-06	4.09951e-06	4.25932e-06	0.000464304	0.000187903	6.54738e-06	4.67522e-06	8.70761e-06	1.57917e-05	2.34541e-05	5.91774e-05	1.20437e-05	1.29639e-05	1.06354e-05	1.30585e-05
Total	0.00154	0.00237942	0.00142512	0.000456287	0.000443554	6.16568e-05	7.13757e-05	0.000579867	5.99769e-05	0.00108294	0.000523347	0.000469822	0.00030699	0.000414148	0.000845692	0.000646245	0.00162972	0.000174927	0.00023412	6.07337e-05	0.000234301
Auxiliary equipment (%)	0.00055097	0.00101268	0.00141237	0.00156047	0.0151555	0.115406	0.129157	0.0119086	0.125287	0.00805255	0.020297	0.02412	0.0232118	0.0299404	0.0324563	0.0607451	0.0606982	0.0423201	0.0344777	0.106517	0.0339342
Fertilizers (%)	0.973474	0.953483	0.939232	0.929619	0.880699	0.148459	0.146038	0.91143	0.10967	0.541043	0.534949	0.828479	0.797681	0.71082	0.770733	0.548941	0.548218	0.644488	0.65805	0.103616	0.625399
Substrate (%)	0.00735691	0.0171856	0.0248188	0.0252477	0.0374419	0.26766	0.263451	0.0287113	0.290572	0.019641	0.0375648	0.0581731	0.0559849	0.0722088	0.0782795	0.146519	0.146392	0.0969376	0.0929221	0.243996	0.092752
Struvite (%)	0	0	0	0	0	0	0	0	0	0	0	0	0	0	0	0.00686421	0.00789542	0	0	0.0108246	0.00375968
Infrastructure (%)	0.0167467	0.0241066	0.0286992	0.0376451	0.0574371	0.401497	0.395436	0.0408799	0.403455	0.00252137	0.0481485	0.0752918	0.107893	0.166005	0.0998584	0.200638	0.200485	0.147404	0.159178	0.359931	0.188421
Energy (%)	0.00187181	0.00421221	0.0058377	0.00592781	0.00926654	0.0669781	0.0659173	0.00706975	0.071016	0.428742	0.35904	0.0139359	0.0152292	0.0210254	0.0186731	0.0362929	0.0363114	0.0688499	0.0553729	0.175116	0.0557341
Total (%)	1	1	1	1	1	1	1	1	1	1	1	1	1	1	1	1	1	1	1	1	1
Ecotoxicity	15-C	15-FW	16-C	17-C	18-C	19-RC	19-RR	20-C	20-IS	20-IE	21-L	21-S	21-G	22-CA	22-CR	22-EA	22-ER	23-CA	23-CM	23-EA	23-EM
Auxiliary equipment	0.630356	1.56617	1.2752	0.476829	1.56241	1.74683	2.86302	1.60331	1.8449	6.44457	2.85944	2.63155	1.65486	2.87979	6.37283	9.11884	22.9717	2.16508	3.10849	1.89169	3.06163
Fertilizers	2.10222	3.13233	3.43449	1.49585	1.58131	2.34392	2.66857	2.26537	1.99318	1.66807	2.29751	3.20045	2.01407	4.67978	10.393	2.56056	6.45394	1.49926	1.51391	1.53515	1.61871
Substrate	0.418322	1.51005	1.30631	0.425502	0.613339	0.609704	0.694461	0.615363	0.643661	0.785787	0.726278	1.00912	0.634416	1.10409	2.44384	3.49775	8.80811	0.625726	0.803269	0.546694	0.792187
Struvite	0	0	0	0	0	0	0	0	0	0	0	0	0	0	0	0.913692	2.65033	0	0	0.135409	0.181483
Infrastructure	24.9631	81.7765	43.3784	23.2651	33.121	33.421	38.0883	33.3926	34.7964	0.70747	38.7404	53.8962	36.7211	66.701	130.278	188.465	474.958	34.1445	45.6632	29.9348	46.4302
Energy	0.0226942	1.02685	0.852353	0.293812	0.421105	0.423096	0.482031	0.420009	0.436381	0.0143606	0.498912	0.6708	0.478992	0.892123	1.61791	2.44088	6.17294	1.23392	1.32819	1.09526	1.34543
Total	28.1367	89.0119	50.2468	25.9571	37.2992	38.5445	44.7964	38.2967	39.7146	9.62026	45.1226	61.4081	41.5034	76.2568	151.106	206.997	522.015	39.6685	52.417	35.139	53.4296
Auxiliary equipment (%)	0.0224033	0.0175951	0.0253788	0.0183699	0.0418886	0.0453199	0.0639119	0.0418656	0.0464539	0.669896	0.0633705	0.0428535	0.0398729	0.0377644	0.0421747	0.044053	0.0440058	0.0545794	0.0593031	0.0538346	0.0573021
Fertilizers (%)	0.0747143	0.03519	0.0683525	0.0576278	0.0423954	0.0608106	0.0595711	0.0591531	0.0501877	0.173391	0.0509172	0.0521176	0.0485277	0.0613687	0.0687799	0.0123701	0.0123635	0.0377948	0.0288819	0.0436878	0.0302961
Substrate (%)	0.0148675	0.0169646	0.0259978	0.0163925	0.0164438	0.0158182	0.0155026	0.0160683	0.0162072	0.0816805	0.0160957	0.0164331	0.0152859	0.0144786	0.0161731	0.0168976	0.0168733	0.0157739	0.0153246	0.015558	0.0148267
Struvite (%)	0	0	0	0	0	0	0	0	0	0	0	0	0	0	0	0.00441404	0.00507712	0	0	0.00385354	0.00339668
Infrastructure (%)	0.887208	0.918714	0.863308	0.896291	0.887982	0.867074	0.850254	0.871946	0.876163	0.0735396	0.85856	0.877672	0.884772	0.874689	0.862165	0.910473	0.909855	0.860746	0.871151	0.851897	0.868997
Energy (%)	0.00080657	0.0115361	0.0169633	0.0113191	0.0112899	0.0109768	0.0107605	0.0109672	0.0109879	0.00149275	0.0110568	0.0109236	0.011541	0.0116989	0.0107072	0.0117919	0.0118252	0.0311057	0.025339	0.0311692	0.0251813
Total (%)	1	1	1	1	1	1	1	1	1	1	1	1	1	1	1	1	1	1	1	1	1
Fossil resource scarcity	15-C	15-FW	16-C	17-C	18-C	19-RC	19-RR	20-C	20-IS	20-IE	21-L	21-S	21-G	22-CA	22-CR	22-EA	22-ER	23-CA	23-CM	23-EA	23-EM
Auxiliary equipment	0.00918259	0.0304406	0.0260351	0.00870791	0.048953	0.0507748	0.0602739	0.0503131	0.05362	0.0806139	0.069215	0.0825603	0.0519174	0.0903394	0.19998	0.286016	0.720718	0.052458	0.0667194	0.0458391	0.0657101
Fertilizers	0.0441168	0.0670204	0.0734923	0.0288925	0.0326592	0.0485659	0.0553052	0.0450338	0.0396343	0.0331555	0.0473329	0.0659321	0.0415018	0.0932852	0.207175	0.0549363	0.13847	0.0282453	0.0278438	0.025731	0.0262423
Substrate	0.00758161	0.0273667	0.0236731	0.00771085	0.0111167	0.0110518	0.0125852	0.011152	0.0116633	0.014241	0.0131608	0.0182877	0.0114986	0.0200085	0.0442868	0.0633938	0.159621	0.0113403	0.0145582	0.00990747	0.0143421
Struvite	0	0	0	0	0	0	0	0	0	0	0	0	0	0	0	0.027827	0.0807173	0	0	0.00412398	0.00551396
Infrastructure	0.121489	0.313506	0.245564	0.0933113	0.14021	0.135842	0.154947	0.129654	0.132206	0.0158489	0.137222	0.192266	0.18414	0.385161	0.458585	0.707817	1.78287	0.138195	0.248553	0.119839	0.282414
Energy	0.000876289	0.0396497	0.0329118	0.0113449	0.0162601	0.016337	0.0186126	0.0162177	0.0168499	1.83679	0.743347	0.0259015	0.0184953	0.0344474	0.0624723	0.0944041	0.238803	0.0476451	0.0512854	0.0423139	0.0519816
Total	0.183246	0.477984	0.401677	0.149967	0.249199	0.262572	0.301724	0.252371	0.253974	1.98065	1.01028	0.384948	0.307553	0.623241	0.9725	1.23439	3.1212	0.277884	0.408959	0.247754	0.446204
Auxiliary equipment (%)	0.0501106	0.0636854	0.0648161	0.0580654	0.196441	0.193375	0.199765	0.199362	0.211124	0.0407006	0.0685109	0.214471	0.168808	0.144951	0.205635	0.231705	0.230911	0.188777	0.163144	0.185018	0.147265
Fertilizers (%)	0.240752	0.140215	0.182964	0.192658	0.131057	0.184962	0.183297	0.178443	0.156057	0.0167397	0.0468514	0.171275	0.134942	0.149677	0.213034	0.0445047	0.0443643	0.101644	0.0680846	0.103857	0.0588124
Substrate (%)	0.0413739	0.0572544	0.0589357	0.0514168	0.0446098	0.0420906	0.0417109	0.0441889	0.0459234	0.00719007	0.0130269	0.0475069	0.0373874	0.0321039	0.0455391	0.0513562	0.051141	0.0408096	0.0355982	0.0399891	0.0321425
Struvite (%)	0	0	0	0	0	0	0	0	0	0	0	0	0	0	0	0.0225431	0.025861	0	0	0.0166454	0.0123575
Infrastructure (%)	0.662982	0.655893	0.611348	0.62221	0.562643	0.517353	0.513539	0.513744	0.520551	0.00800184	0.135826	0.499461	0.598726	0.617996	0.471553	0.573413	0.571213	0.497312	0.607768	0.483701	0.632926
Energy (%)	0.00478203	0.082952	0.081936	0.0756492	0.0652493	0.0622191	0.0616876	0.0642616	0.0663452	0.927368	0.735785	0.0672858	0.0601367	0.0552714	0.0642388	0.0764781	0.0765101	0.171457	0.125405	0.17079	0.116497
Total (%)	1	1	1	1	1	1	1	1	1	1	1	1	1	1	1	1	1	1	1	1	1

## Sheet: Statistical_analysis
Experiment	Mean yield (kg m-2)	SD	Significance letter	Mean yield (kg plant-1)	SD	Significance letter	Mean yield (g plant-1 day-1)	SD	Significance letter
15-C	20.2886	2.20732	ab	7.54118	0.820452	ab	45.7041	4.97243	ab
16-C	5.82207	1.53177	cd	5.2282	0.536258	cde	35.3257	3.62336	c
17-C	22.7581	1.80828	b	8.45908	0.67213	b	44.9951	3.57516	ab
18-C	16.8923	2.72434	ef	6.27881	1.01262	cfg	32.0347	5.16645	cd
19-RC	17.9021	2.08529	aef	6.65363	0.775033	afg	33.1026	3.85589	cd
19-RR	15.706	0.664902	fg	6.22616	0.26358	adfg	30.9759	1.31134	ce
20-C	13.9569	1.59758	egh	5.1873	0.593769	ef	32.831	3.75803	cd
20-IE	19.4157	2.63005	bf	3.59191	0.48656	hi	24.6021	3.3326	de
20-IS	11.987	0.903777	gi	4.7519	0.358275	dei	30.0753	2.26756	ce
21-G	7.34023	2.65486	dj	2.94296	1.24249	hj	22.9919	9.70697	e
22-CA	7.62481	1.79663	cij	4.24956	1.00132	eh	29.3073	6.90566	ce
22-EA	2.08113	0.298604	c	1.15983	0.166414	j	7.99883	1.14769	f
23-CA	10.4846	1.40061	hij	6.92625	1.48891	bfg	47.7673	10.2684	ab
23-CM	9.22786	0.32737	dhi	5.18846	0.225691	egi	35.7825	1.55649	bcd
23-EA	12.2984	1.26799	gi	7.30455	0.227433	bg	50.3762	1.5685	a
23-EM	9.66045	0.679044	dhi	5.27039	0.426825	egi	36.3475	2.94362	bc

## Sheet: Pest_control
Experiment	Potassium soap	Wettable sulphur		Costar (80% Bacillus thringiensis)	NeemAzal (10 g/L C35H44O16)	Copper oxide	Spinosad
			Sulphur
	kg	kg		kg	kg
15-C	1.2	0.2		0	0
15-FW	2.4	0.8		0.1	0
16-C	1.2	1.5		0.2	0.1
17-C	-	-	-	-	-	-	-
18-C	1.04	0.23	0.11			0.017
19-RC	0.75	0.66			0.235
19-RR	0.75	0.66			0.235
20-C		0.189474	0.210526		0.0157895
20-IS		0.170526	0.189474		0.0142105
20-IE	-	-	-	-	-	-	-
21-L	0.0421053
21-S	0.0210526
21-G	0.0568421
22-CA	-	-	-	-	-	-	-
22-CR	-	-	-	-	-	-	-
22-EA	-	-	-	-	-	-	-
22-ER	-	-	-	-	-	-	-
23-CA	0.0028	0.005	0.195				1.05e-07
23-CM	0.00323077	0.00576923	0.225				1.21154e-07
23-EA	0.00301538	0.00538462	0.21				1.13077e-07
23-EM	0.00323077	0.00576923	0.225				1.21154e-07
